# Supplementary material for: Physical and morphological characterization of the 19 May 2021 ash cloud deposit at Stromboli (Italy)
Source: Sci Rep. 2022 Jun 24;12:10777. doi: 10.1038/s41598-022-14908-1 (PMC9232538; doi:10.1038/s41598-022-14908-1)
Supplement: Supplementary file 3 — Supplementary Information 2. [file 41598_2022_14908_MOESM3_ESM.xlsx]

## Sheet: Average
Table SI 1 : Geographical coordinates of sampling sites, grain size distribution and related statistical parameters of analysed samples. Single sheets report shape parameters measured and calculated with the macro routine developed by Liu et al 29
													Median (25th percentile; 75th percentile)
													Solidity			Convexity			Form Factor			Axial Ratio
		Latitude	Longitude	Area (m2)	Weight (g)	Mass (g/m2)		Mdf	sf	Skf	kf		Q1	Q2	Q3	Q1	Q2	Q3	Q1	Q2	Q3	Q1	Q2	Q3
	STR01	38°48'6.65"N	15°14'17.34"E	1.69	30.97	18.31		3.86	0.72	5.02	1.11
	STR02	38°48'12.72"N	15°14'11.28"E	0.86	93.37	108.82		3.87	0.73	4.83	1.07
	STR03	38°48'12.72"N	15°14'11.28"E	0.47	46.05	97.9		3.9	0.73	4.82	1.09
	STR04	38°48'2.42"N	15°14'27.51"E	0.15	21.88	145.38		3.85	0.77	4.54	1.13
	STR05	38°48'10.98"N	15°14'15.38"E	0.23	14.92	66.31		3.87	0.77	4.51	1.03
	STR06	38°48'19.05"N	15°13'59.45"E	0.15	20.69	137.48		3.76	0.81	4.14	1.05
	STR07	38°48'32.00"N	15°13'42.85"E	0.15	8.6	59.31		3.84	0.73	4.88	1.12
	STR08	38°48'26.92"N	15°12'48.55"E	0.16	16.43	102.69		3.87	0.69	5.19	1.11
	STR09	38°47'48.90"N	15°14'16.65"E	0.05	4.35	84.8		3.92	0.74	4.76	1.1
	STR190521_cumulative							3.85	0.74	4.76	1.09		0.79	0.83	0.87	0.9	0.95	0.98	0.48	0.58	0.67	0.43	0.56	0.69
	ST281202							3.88	0.6	6.17	1.07		0.77	0.82	0.85	0.91	0.95	0.97	0.47	0.57	0.66	0.42	0.55	0.68
	ST301202							3.86	0.66	5.38	0.98		0.74	0.8	0.84	0.86	0.93	0.97	0.41	0.53	0.62	0.43	0.55	0.7
	ST814							3.97	0.6	6.08	1.11		0.73	0.79	0.83	0.84	0.91	0.96	0.41	0.52	0.62	0.47	0.59	0.71
	Etna Ash							3.2	0.39	7.82	1.2		0.73	0.8	0.83	0.86	0.95	0.98	0.39	0.56	0.66	0.45	0.57	0.69

## Sheet: STR190521
Sample Name	Categoris	Clast N°	Area	Perim.	CH Area	CH Perim.	Solidity	Convexity	Concavity Index	Form Factor	Major axis	Minor axis	Axial ratio	BX width	BY height	Feret d	MinFeret d	rectangularity			RECTANGULARITY	COMPACTNESS	CIRCULARITY	ELONGATION		EloxCirc	RecxComp
STR06	STR190521	1261	0.0304834	0.732033	0.0318357	0.674039	0.95752	0.920778	0.0898928	0.714845	0.230833	0.168141	0.72841	0.19098	0.257168	0.260474	0.179836	0.917392			0.816732	0.620668	1.18275	1.12841		1.33462	0.506919
STR02	STR190521	813	0.0123301	0.458005	0.0128898	0.429269	0.956576	0.937258	0.0763029	0.738647	0.147465	0.10646	0.721934	0.110885	0.143255	0.154536	0.107966	0.901849			0.901087	0.776218	1.16354	1.04795		1.21933	0.69944
STR03	STR190521	1236	0.00730849	0.382547	0.00765455	0.367991	0.954791	0.96195	0.0590902	0.627577	0.157474	0.0590921	0.37525	0.0655431	0.155234	0.159804	0.0599706	0.883212			0.866367	0.718316	1.26231	1.0148		1.28099	0.622325
STR02	STR190521	827	0.0313224	0.719074	0.0328924	0.668317	0.952266	0.929414	0.0852112	0.761233	0.21974	0.181491	0.825935	0.188711	0.219015	0.228462	0.184595	0.896084			0.88181	0.75785	1.14615	1.03969		1.19164	0.66828
STR06	STR190521	1009	0.0258496	0.650055	0.0272291	0.611662	0.949338	0.940938	0.077813	0.768713	0.185107	0.177804	0.960551	0.189601	0.193048	0.205428	0.185669	0.895612			0.849414	0.706234	1.14056	1.10978		1.26577	0.599885
STR08	STR190521	1561	0.00412525	0.264501	0.00434542	0.257154	0.949332	0.972222	0.0577826	0.740977	0.0935152	0.0561666	0.600615	0.0958529	0.0579255	0.101875	0.0579255	0.883545			0.860008	0.742977	1.16171	1.0894		1.26556	0.638966
STR06	STR190521	1770	0.0235946	0.645041	0.0248628	0.583573	0.948991	0.904706	0.108088	0.712602	0.188901	0.159033	0.841888	0.193048	0.167538	0.203427	0.160155	0.926959			0.894434	0.729512	1.18461	1.0769		1.27571	0.6525
STR09	STR190521	16	0.0097337	0.397231	0.0102661	0.373087	0.948141	0.939218	0.0798982	0.775177	0.118439	0.104639	0.883478	0.122558	0.110165	0.126285	0.110165	0.890342			0.853441	0.720927	1.13579	1.06624		1.21103	0.615268
STR04	STR190521	327	0.0104979	0.417609	0.0110904	0.389936	0.946571	0.933736	0.0851212	0.756438	0.128706	0.103852	0.806894	0.118518	0.126098	0.138389	0.106631	0.89786			0.8536	0.70244	1.14978	1.07524		1.23629	0.599603
STR08	STR190521	1274	0.00886108	0.3848	0.00936562	0.361371	0.946128	0.939113	0.0812979	0.752013	0.119463	0.0944413	0.790545	0.0965425	0.127574	0.128245	0.0947194	0.899467			0.858484	0.719459	1.15315	1.07351		1.23792	0.617644
STR01	STR190521	1846	0.00778627	0.36384	0.00824057	0.348667	0.94487	0.958297	0.0691262	0.739126	0.107698	0.092052	0.854726	0.0978373	0.114373	0.122699	0.097235	0.91074			0.857262	0.695826	1.16316	1.13929		1.32518	0.596505
STR03	STR190521	1258	0.0603877	1.0442	0.0639524	0.952927	0.944259	0.912591	0.103669	0.695972	0.334694	0.229726	0.686378	0.276661	0.330475	0.348022	0.234865	0.925019			0.859938	0.660483	1.19868	1.03982		1.24642	0.567975
STR05	STR190521	306	0.00258572	0.193954	0.00274206	0.18865	0.942986	0.972656	0.0632318	0.863763	0.0583094	0.0564617	0.968312	0.0586827	0.0566115	0.0622304	0.0561224	0.84496			0.841126	0.778336	1.07598	1.06725		1.14833	0.654678
STR07	STR190521	1234	0.0482341	0.927762	0.0511755	0.818751	0.942523	0.882501	0.130804	0.704192	0.259712	0.236468	0.910504	0.261302	0.267507	0.268306	0.235896	0.934904			0.877217	0.690042	1.19167	1.03309		1.2311	0.605316
STR09	STR190521	1217	0.00213665	0.190956	0.00226703	0.186645	0.942493	0.977426	0.0617793	0.73634	0.0725445	0.0375007	0.516934	0.0371807	0.0716072	0.0729778	0.0371807	0.867624			0.877652	0.802529	1.16536	1.00597		1.17232	0.704341
STR01	STR190521	375	0.0141997	0.547867	0.0150727	0.508669	0.942081	0.928452	0.0920531	0.594479	0.164262	0.110065	0.670057	0.131598	0.175694	0.190926	0.129606	0.998564			0.891445	0.614146	1.29697	1.16232		1.50751	0.547477
STR02	STR190521	734	0.00963725	0.399973	0.0102302	0.376376	0.942041	0.941005	0.0827018	0.757012	0.122557	0.100121	0.816933	0.13499	0.10262	0.135203	0.102111	0.898096			0.841655	0.695692	1.14934	1.10318		1.26793	0.585533
STR04	STR190521	110	0.0106114	0.451266	0.0112699	0.421901	0.941566	0.934928	0.0874581	0.654811	0.169498	0.0797108	0.470276	0.168131	0.0847543	0.171526	0.0823996	0.905398			0.892236	0.744669	1.23578	1.01197		1.25057	0.664421
STR04	STR190521	296	0.0165972	0.545774	0.0176437	0.497727	0.940689	0.911966	0.10615	0.700196	0.166854	0.126651	0.759054	0.170198	0.121964	0.177281	0.1209	0.929752			0.934028	0.799561	1.19506	1.06249		1.26975	0.746812
STR02	STR190521	831	0.00563663	0.298929	0.00599713	0.285596	0.939888	0.955399	0.0748517	0.792672	0.0948528	0.0756623	0.797681	0.0826472	0.0984879	0.101738	0.0767067	0.876547			0.825155	0.692483	1.12319	1.07259		1.20472	0.571405
STR09	STR190521	4	0.00657542	0.346177	0.00700066	0.319309	0.939256	0.922387	0.0985577	0.689503	0.115367	0.0725693	0.629032	0.11705	0.0722957	0.118309	0.0722957	0.920998			0.914139	0.777031	1.20429	1.02551		1.23501	0.710315
STR04	STR190521	602	0.00558178	0.324462	0.00594358	0.314443	0.939128	0.969121	0.0682566	0.666276	0.104936	0.0677268	0.645413	0.111628	0.0716622	0.121106	0.0707266	0.939586			0.885108	0.697768	1.2251	1.1541		1.41389	0.6176
STR01	STR190521	86	0.00178208	0.177651	0.00189981	0.177075	0.938031	0.996758	0.0620538	0.70958	0.0669186	0.0339071	0.506691	0.0606316	0.0330718	0.0659855	0.0321359	0.880981			0.947943	0.888731	1.18713	0.986056		1.17058	0.842467
STR07	STR190521	752	0.00289912	0.23698	0.00309069	0.232684	0.938019	0.98187	0.064578	0.648712	0.0754662	0.048913	0.648144	0.0558456	0.0785975	0.0893898	0.0558456	0.952653			0.881341	0.660494	1.24158	1.1845		1.47065	0.58212
STR08	STR190521	1653	0.0166964	0.554346	0.0178025	0.507737	0.937869	0.915921	0.104545	0.682765	0.179233	0.118608	0.661755	0.15102	0.16826	0.190523	0.127652	0.930606			0.86812	0.657066	1.21022	1.06299		1.28645	0.570413
STR06	STR190521	35	0.00803202	0.369404	0.00856536	0.348795	0.937732	0.944211	0.0836044	0.73966	0.12276	0.0833064	0.678612	0.0903189	0.122723	0.125208	0.085775	0.896322			0.866972	0.724633	1.16274	1.01994		1.18593	0.628237
STR09	STR190521	1398	0.0055225	0.30755	0.0058937	0.290758	0.937017	0.945399	0.0833554	0.733691	0.097918	0.0718097	0.733365	0.0957058	0.0805581	0.10131	0.0686796	0.906011			0.872414	0.716289	1.16746	1.03464		1.20791	0.6249
STR06	STR190521	754	0.00590387	0.312811	0.00630364	0.297301	0.936581	0.950418	0.0805009	0.758199	0.103618	0.0725457	0.700126	0.0779087	0.0951451	0.114313	0.0761379	0.887841			0.903796	0.79646	1.14844	1.10321		1.26698	0.719838
STR02	STR190521	1015	0.0111931	0.468275	0.0119535	0.436426	0.936389	0.931987	0.0931242	0.641444	0.169721	0.08397	0.494752	0.170115	0.0936668	0.177666	0.0865299	0.922922			0.887616	0.702459	1.24859	1.04681		1.30704	0.623514
STR06	STR190521	1134	0.00958975	0.419829	0.0102434	0.374109	0.936192	0.8911	0.126217	0.683711	0.123392	0.0989535	0.801945	0.110313	0.131686	0.134833	0.104459	0.944092			0.867416	0.660144	1.20938	1.09272		1.32152	0.572619
STR04	STR190521	1038	0.00744539	0.35342	0.00795627	0.333916	0.935788	0.944815	0.0846671	0.749058	0.111364	0.085124	0.764375	0.112317	0.0957793	0.12181	0.091863	0.899341			0.849175	0.692104	1.15543	1.0938		1.2638	0.587717
STR09	STR190521	1155	0.0190038	0.603099	0.0203079	0.542103	0.93578	0.898862	0.119804	0.656558	0.187945	0.128742	0.684999	0.171444	0.176264	0.204721	0.141331	0.952201			0.867248	0.628859	1.23414	1.08926		1.3443	0.545377
STR01	STR190521	1452	0.00211865	0.19	0.00226439	0.18029	0.935639	0.948892	0.0821847	0.737497	0.0659893	0.0408786	0.619474	0.0427177	0.0682105	0.0692089	0.0424449	0.88895			0.856412	0.72711	1.16445	1.04879		1.22126	0.622705
STR02	STR190521	358	0.00767062	0.378141	0.00819999	0.335921	0.935443	0.88835	0.12897	0.674113	0.122225	0.0799064	0.653767	0.0840246	0.120527	0.12535	0.0834775	0.935385			0.924316	0.757424	1.21796	1.02557		1.24911	0.700099
STR06	STR190521	1322	0.0202044	0.651255	0.0216009	0.581131	0.935346	0.892325	0.125595	0.598622	0.234258	0.109815	0.468777	0.22821	0.13927	0.238141	0.11426	0.946391			0.886107	0.635697	1.29248	1.01658		1.31391	0.563296
STR04	STR190521	655	0.00741927	0.354129	0.00793301	0.3286	0.935241	0.927911	0.0969054	0.743444	0.108265	0.0872536	0.805926	0.0978464	0.103359	0.120444	0.092185	0.905615			0.880019	0.733615	1.15978	1.11249		1.29024	0.645595
STR01	STR190521	1514	0.00341225	0.236379	0.0036496	0.227068	0.934964	0.960608	0.0760362	0.767417	0.0841356	0.0516381	0.613749	0.0785455	0.0578756	0.0839359	0.0523782	0.870489			0.866359	0.750627	1.14152	0.997626		1.13881	0.650312
STR05	STR190521	1095	0.0814357	1.46066	0.0871186	1.29783	0.934769	0.888524	0.129159	0.479655	0.541186	0.191593	0.354024	0.385235	0.457035	0.585229	0.205438	0.996657			0.867096	0.462531	1.4439	1.08138		1.5614	0.401058
STR01	STR190521	20	0.00770936	0.367028	0.00824769	0.341316	0.93473	0.929946	0.0957484	0.719167	0.122125	0.0803757	0.658144	0.126775	0.0916364	0.132332	0.0877954	0.90624			0.840222	0.663616	1.17919	1.08358		1.27775	0.557584
STR03	STR190521	1731	0.00222768	0.185714	0.00238381	0.180284	0.934505	0.970763	0.0717248	0.81166	0.0624235	0.0454375	0.727891	0.0627834	0.0489848	0.0656882	0.047002	0.860894			0.830799	0.724346	1.10997	1.0523		1.16802	0.601786
STR07	STR190521	484	0.00731079	0.373411	0.00782416	0.337238	0.934386	0.90313	0.117	0.658871	0.114304	0.0814355	0.712448	0.0848026	0.11376	0.127016	0.0845873	0.953847			0.940287	0.757822	1.23197	1.11122		1.36899	0.71257
STR03	STR190521	2264	0.00316111	0.221925	0.00338388	0.213207	0.934168	0.960716	0.076662	0.806563	0.0751413	0.0535638	0.712841	0.0724423	0.0572639	0.0747449	0.0533626	0.862144			0.855489	0.76202	1.11348	0.994725		1.1076	0.6519
STR06	STR190521	867	0.00803107	0.388823	0.00859769	0.362416	0.934096	0.932084	0.0946353	0.667542	0.117043	0.0873649	0.746432	0.123413	0.107555	0.133022	0.0944942	0.951095			0.841724	0.605035	1.22394	1.13652		1.39104	0.509273
STR05	STR190521	1231	0.00405184	0.281866	0.00433829	0.274374	0.933971	0.973418	0.0711791	0.640879	0.101417	0.0508686	0.501576	0.0904404	0.0814654	0.110436	0.0569486	0.92545			0.819828	0.549942	1.24914	1.08892		1.36022	0.450857
STR05	STR190521	505	0.014297	0.552502	0.0153151	0.507592	0.933524	0.918715	0.105006	0.588556	0.20567	0.0885085	0.430343	0.196069	0.124269	0.21865	0.0945093	0.939059			0.862372	0.586776	1.30349	1.06311		1.38575	0.506019
STR09	STR190521	1471	0.0225754	0.639749	0.0241882	0.575692	0.933323	0.89987	0.120299	0.693149	0.190199	0.151126	0.794568	0.185903	0.152854	0.199337	0.150903	0.937157			0.94426	0.794461	1.20112	1.04804		1.25883	0.750178
STR08	STR190521	969	0.00528079	0.296557	0.00565837	0.28449	0.933272	0.95931	0.0781557	0.754559	0.0994789	0.0675894	0.679434	0.0868882	0.0834403	0.112151	0.0724247	0.887532			0.870544	0.728388	1.15121	1.12739		1.29785	0.634094
STR07	STR190521	532	0.0221639	0.615525	0.0237558	0.569085	0.932988	0.924552	0.100911	0.735131	0.197081	0.143189	0.72655	0.1765	0.18891	0.208769	0.150086	0.904464			0.842239	0.664733	1.16632	1.0593		1.23549	0.559864
STR02	STR190521	657	0.00729968	0.354903	0.00782431	0.340067	0.932949	0.958196	0.0790147	0.728272	0.122335	0.0759739	0.621033	0.0922893	0.11364	0.133948	0.0808991	0.894826			0.861712	0.69602	1.1718	1.09493		1.28304	0.599768
STR02	STR190521	613	0.00313304	0.266061	0.00335836	0.260282	0.93291	0.978281	0.0705183	0.556178	0.11134	0.0358282	0.32179	0.111574	0.035125	0.111746	0.0350367	0.903934			0.906828	0.799443	1.34089	1.00364		1.34577	0.724957
STR05	STR190521	244	0.00538116	0.301099	0.00576819	0.285788	0.932904	0.949149	0.084189	0.745878	0.106075	0.0645914	0.608923	0.0787038	0.101487	0.10425	0.0631253	0.882129			0.835502	0.673708	1.15789	0.982801		1.13797	0.562884
STR02	STR190521	323	0.00361735	0.251162	0.00387871	0.236145	0.932616	0.94021	0.0900862	0.720596	0.0728047	0.0632617	0.868923	0.0743825	0.0750712	0.0791676	0.0673338	0.922939			0.840268	0.647808	1.17802	1.0874		1.28098	0.544332
STR04	STR190521	222	0.00838692	0.389557	0.00899467	0.364841	0.932432	0.936554	0.0926861	0.694499	0.126672	0.0843006	0.6655	0.0978464	0.127476	0.140536	0.0931603	0.923238			0.864442	0.672402	1.19995	1.10944		1.33128	0.581253
STR03	STR190521	1291	0.0200348	0.724051	0.0214895	0.673308	0.932309	0.929918	0.0974353	0.480239	0.258491	0.0986845	0.381771	0.145575	0.2808	0.28458	0.109523	1.01358			0.849078	0.49012	1.44302	1.10092		1.58865	0.41615
STR05	STR190521	1129	0.0445945	0.895289	0.0478352	0.805759	0.932255	0.899998	0.120788	0.699141	0.268148	0.211747	0.789663	0.272012	0.223685	0.293511	0.2203	0.932797			0.903063	0.732923	1.19596	1.09458		1.30908	0.661875
STR06	STR190521	1346	0.00231354	0.193763	0.00248181	0.188281	0.932197	0.97171	0.0734683	0.774365	0.0632485	0.0465732	0.736353	0.0586039	0.0551566	0.0702029	0.0499135	0.88217			0.851626	0.715735	1.13639	1.10995		1.26134	0.609539
STR01	STR190521	1969	0.00955648	0.422119	0.0102519	0.39635	0.932163	0.938953	0.0912608	0.673965	0.14167	0.0858874	0.606249	0.0957703	0.146756	0.147609	0.0875942	0.9275			0.870254	0.679941	1.2181	1.04192		1.26916	0.591721
STR04	STR190521	616	0.00425091	0.284929	0.00456191	0.268319	0.931828	0.941702	0.0896999	0.657988	0.10234	0.052887	0.516779	0.0585701	0.108871	0.109239	0.0566219	0.917785			0.850833	0.666642	1.2328	1.06742		1.31591	0.567201
STR03	STR190521	685	0.00214533	0.1874	0.00230241	0.18094	0.931776	0.965528	0.0764385	0.767655	0.0537765	0.0507939	0.944536	0.0531244	0.0558841	0.0617282	0.0512595	0.896045			0.859564	0.722623	1.14134	1.14787		1.31011	0.621141
STR01	STR190521	1663	0.00318154	0.239665	0.00341462	0.229256	0.931739	0.956569	0.0809063	0.696043	0.0835366	0.048492	0.580488	0.0716555	0.0737225	0.0890191	0.0461867	0.907627			0.824284	0.602265	1.19862	1.06563		1.27729	0.496437
STR07	STR190521	361	0.00912565	0.38683	0.00979874	0.370656	0.931309	0.958189	0.0804156	0.766363	0.113917	0.101997	0.895359	0.123412	0.117896	0.125368	0.10807	0.895797			0.801526	0.627201	1.14231	1.10052		1.25714	0.502718
STR05	STR190521	1259	0.00407472	0.259913	0.00437642	0.24941	0.931061	0.959593	0.0799082	0.757971	0.0760867	0.0681866	0.896169	0.0759423	0.0835365	0.0840173	0.0697774	0.900765			0.814881	0.642299	1.14861	1.10423		1.26833	0.523398
STR04	STR190521	460	0.0140831	0.528907	0.015131	0.496461	0.930746	0.938655	0.0925168	0.632632	0.167321	0.107166	0.640485	0.123342	0.196382	0.196441	0.12071	0.963444			0.827131	0.581417	1.25726	1.17404		1.47607	0.480908
STR04	STR190521	1150	0.00221211	0.180636	0.00237734	0.177738	0.930497	0.983954	0.0713309	0.851933	0.0570766	0.0493467	0.864571	0.0558138	0.0565029	0.0598967	0.0497589	0.84867			0.804139	0.701445	1.08342	1.04941		1.13695	0.564059
STR09	STR190521	516	0.038346	0.88547	0.0412151	0.772279	0.930387	0.872168	0.145557	0.614585	0.281922	0.173181	0.614288	0.285052	0.204494	0.307823	0.1828	0.972823			0.90438	0.657834	1.27558	1.09187		1.39278	0.594932
STR05	STR190521	331	0.0793529	1.28614	0.0853041	1.08811	0.930235	0.846025	0.169043	0.602828	0.353333	0.285949	0.809291	0.324481	0.370046	0.37524	0.290022	1.00593			0.925913	0.660873	1.28796	1.062		1.36782	0.611911
STR09	STR190521	315	0.00485168	0.28667	0.00521577	0.272646	0.930195	0.951078	0.0852419	0.741887	0.0878182	0.0703425	0.801002	0.0722957	0.0888205	0.0963574	0.0706372	0.906262			0.889637	0.755556	1.161	1.09724		1.27389	0.67217
STR08	STR190521	507	0.00530742	0.302841	0.0057064	0.277046	0.930083	0.914822	0.110198	0.727218	0.0940547	0.0718478	0.763893	0.0965425	0.0744756	0.0991882	0.0742147	0.912708			0.885406	0.738161	1.17265	1.05458		1.23665	0.653573
STR02	STR190521	1857	0.00418751	0.268233	0.00450342	0.256614	0.92985	0.956683	0.082446	0.731374	0.0920993	0.0578908	0.628569	0.0599192	0.0929781	0.0945163	0.0591124	0.89417			0.877169	0.751639	1.16931	1.02624		1.2	0.659314
STR02	STR190521	1601	0.00339251	0.252649	0.00364866	0.241831	0.929797	0.957181	0.0822306	0.667874	0.0853149	0.0506298	0.593446	0.0619854	0.0819584	0.0994536	0.0564598	0.929236			0.877597	0.667787	1.22364	1.16572		1.42642	0.586048
STR08	STR190521	1048	0.0178382	0.592837	0.0191925	0.534461	0.929435	0.901531	0.121143	0.637809	0.195274	0.11631	0.595626	0.196533	0.131022	0.200561	0.123951	0.951328			0.904943	0.692742	1.25215	1.02708		1.28605	0.626892
STR06	STR190521	184	0.0169529	0.577082	0.018245	0.516114	0.929186	0.89435	0.127187	0.639705	0.154029	0.140137	0.909804	0.162712	0.153749	0.17489	0.150267	0.980879			0.911775	0.677662	1.25029	1.13543		1.41962	0.617875
STR04	STR190521	954	0.00281748	0.217148	0.00303257	0.209429	0.929075	0.964451	0.0793356	0.750859	0.0689227	0.0520486	0.755174	0.0558138	0.0661497	0.0749049	0.0552419	0.89752			0.890218	0.763117	1.15404	1.0868		1.25421	0.679341
STR04	STR190521	675	0.0148789	0.539153	0.0160161	0.489932	0.928999	0.908707	0.115653	0.643215	0.174702	0.108438	0.620706	0.126098	0.195693	0.196575	0.120628	0.952095			0.837739	0.602959	1.24687	1.1252		1.40299	0.505122
STR09	STR190521	184	0.0141184	0.494864	0.0151979	0.453424	0.928972	0.916259	0.109806	0.724475	0.145194	0.123808	0.852704	0.1501	0.134264	0.152279	0.127841	0.919816			0.870127	0.700565	1.17487	1.0488		1.23219	0.60958
STR08	STR190521	552	0.00352655	0.262216	0.00379665	0.251097	0.928858	0.957597	0.0828203	0.644528	0.0929345	0.0483152	0.519884	0.0958529	0.0517192	0.0960115	0.05014	0.928201			0.888434	0.711367	1.2456	1.03311		1.28684	0.632003
STR05	STR190521	844	0.00214913	0.180649	0.00231404	0.176504	0.928733	0.977057	0.0748687	0.827565	0.0596685	0.0458593	0.768569	0.0607538	0.0503981	0.0616301	0.0459041	0.85593			0.812621	0.701899	1.09926	1.03288		1.13539	0.570378
STR09	STR190521	115	0.0381076	0.896504	0.0410354	0.773996	0.92865	0.863349	0.154157	0.595822	0.262882	0.18457	0.702103	0.272658	0.207936	0.275089	0.187868	1.00179			0.932703	0.672144	1.29551	1.04644		1.35567	0.62691
STR04	STR190521	488	0.0161409	0.533624	0.017383	0.500299	0.928546	0.93755	0.094898	0.712308	0.173596	0.118385	0.681957	0.167441	0.143324	0.192005	0.123807	0.913797			0.858563	0.672582	1.18486	1.10604		1.3105	0.577454
STR03	STR190521	87	0.0179338	0.605632	0.0193165	0.53391	0.928415	0.881576	0.138379	0.614417	0.191496	0.11924	0.622674	0.198699	0.136606	0.204814	0.130976	0.974512			0.903107	0.660704	1.27576	1.06955		1.36448	0.596687
STR05	STR190521	859	0.00575055	0.335676	0.00619525	0.316198	0.92822	0.941974	0.0923008	0.641328	0.121429	0.0602971	0.496562	0.0711096	0.128412	0.134059	0.0673142	0.923575			0.841203	0.629763	1.24871	1.10401		1.37858	0.529759
STR04	STR190521	1174	0.00844912	0.377667	0.00910292	0.351063	0.928177	0.929558	0.100602	0.744395	0.106569	0.100947	0.947248	0.104048	0.104737	0.11859	0.0999627	0.909973			0.90444	0.775314	1.15904	1.11281		1.28979	0.701224
STR05	STR190521	47	0.0348289	0.791969	0.0375294	0.716142	0.928041	0.904256	0.119771	0.697803	0.223689	0.198247	0.886262	0.213329	0.245777	0.248693	0.193081	0.938496			0.862512	0.664276	1.19711	1.11178		1.33092	0.572946
STR02	STR190521	1110	0.00490472	0.290203	0.00528514	0.269344	0.92802	0.92812	0.101724	0.731844	0.0868664	0.0718906	0.827599	0.0736937	0.0867795	0.0930418	0.072969	0.913986			0.904211	0.766949	1.16894	1.07109		1.25204	0.693484
STR07	STR190521	73	0.0129622	0.483953	0.013968	0.450464	0.92799	0.930802	0.0998683	0.695475	0.162173	0.101767	0.627523	0.146853	0.140648	0.166397	0.105747	0.916784			0.841652	0.627566	1.19911	1.02604		1.23034	0.528193
STR09	STR190521	613	0.0049209	0.284405	0.00530347	0.268773	0.927863	0.945037	0.0906903	0.764502	0.0903498	0.0693469	0.767537	0.0819352	0.0833122	0.0972195	0.0684745	0.890454			0.860544	0.720883	1.1437	1.07603		1.23066	0.620352
STR05	STR190521	1204	0.00693355	0.337738	0.00747262	0.318268	0.927861	0.942351	0.0923441	0.763844	0.104171	0.0847462	0.813531	0.104938	0.0932019	0.107001	0.0867956	0.893881			0.85227	0.708918	1.14419	1.02717		1.17527	0.60419
STR01	STR190521	1314	0.00460663	0.274115	0.00496504	0.263614	0.927813	0.961689	0.081723	0.770419	0.0876141	0.0669451	0.764091	0.0799234	0.0792344	0.0958917	0.07099	0.886764			0.861142	0.727436	1.1393	1.09448		1.24693	0.626426
STR09	STR190521	683	0.00143787	0.150618	0.00154975	0.148021	0.927807	0.982759	0.0742234	0.796484	0.0533597	0.0343096	0.642987	0.0358036	0.0509513	0.055788	0.0358036	0.85901			0.868065	0.788202	1.1205	1.04551		1.17149	0.68421
STR04	STR190521	418	0.0308456	0.819095	0.0332519	0.737643	0.927634	0.900558	0.122986	0.577742	0.236489	0.166071	0.702235	0.174332	0.276313	0.276417	0.173899	1.01736			0.908803	0.640346	1.31563	1.16884		1.53776	0.581948
STR01	STR190521	961	0.0126621	0.474055	0.0136499	0.43883	0.927627	0.925693	0.103727	0.708037	0.155199	0.103878	0.669321	0.160536	0.117129	0.163907	0.116395	0.914891			0.853646	0.673391	1.18843	1.05611		1.2551	0.574837
STR02	STR190521	1499	0.002912	0.227301	0.00313921	0.21935	0.927622	0.965019	0.0803882	0.708266	0.0871232	0.0425566	0.488465	0.0743825	0.0688726	0.085538	0.0426507	0.876395			0.793345	0.568426	1.18823	0.981805		1.16661	0.450958
STR06	STR190521	307	0.00658077	0.365157	0.0070951	0.346655	0.927509	0.94933	0.0884443	0.620193	0.128061	0.0654291	0.510923	0.142718	0.0703247	0.143521	0.069267	0.943608			0.857006	0.655679	1.2698	1.12073		1.42311	0.56192
STR09	STR190521	274	0.00243295	0.196827	0.00262353	0.190628	0.927358	0.968506	0.0791753	0.789177	0.0682612	0.0453805	0.664807	0.066099	0.0488857	0.0706776	0.0464071	0.865997			0.855883	0.752934	1.12567	1.0354		1.16552	0.644424
STR07	STR190521	1680	0.0105997	0.437543	0.0114306	0.396759	0.927309	0.906789	0.118205	0.695763	0.12868	0.10488	0.815044	0.139269	0.121344	0.140249	0.10287	0.936683			0.83945	0.627222	1.19886	1.0899		1.30664	0.526522
STR07	STR190521	413	0.00302557	0.222649	0.00326276	0.216487	0.927302	0.972323	0.0777885	0.766964	0.0786162	0.049001	0.623294	0.0765292	0.0537773	0.0814984	0.0521927	0.872332			0.854328	0.735158	1.14186	1.03666		1.18372	0.628067
STR03	STR190521	1211	0.00680774	0.360082	0.00734181	0.344288	0.927256	0.956136	0.0849455	0.659795	0.11172	0.0775858	0.694467	0.126947	0.0903804	0.131919	0.0891906	0.95106			0.828435	0.593346	1.23111	1.1808		1.45369	0.491548
STR03	STR190521	1486	0.00187401	0.172025	0.00202109	0.168698	0.927226	0.980657	0.0753012	0.795789	0.0561247	0.0425136	0.757485	0.0531244	0.0448453	0.0618091	0.0430763	0.872			0.877951	0.786613	1.12099	1.10128		1.23453	0.690608
STR06	STR190521	1542	0.00203831	0.189124	0.0021985	0.182938	0.927135	0.967291	0.0798698	0.71612	0.0725787	0.0357578	0.492676	0.0365413	0.0710141	0.073475	0.0365413	0.872855			0.879194	0.785492	1.1817	1.01235		1.19629	0.6906
STR04	STR190521	650	0.0108806	0.440022	0.0117367	0.406354	0.92706	0.923486	0.10571	0.706178	0.148001	0.0936049	0.632463	0.138501	0.121964	0.156336	0.100254	0.91062			0.844686	0.644124	1.18999	1.05632		1.25701	0.544083
STR03	STR190521	26	0.00967088	0.482485	0.010433	0.392687	0.926955	0.813885	0.199936	0.522045	0.148421	0.0829623	0.558967	0.0841711	0.140745	0.148751	0.0820827	1.04261			1.07259	0.816337	1.38403	1.00222		1.38711	0.875594
STR05	STR190521	974	0.0277251	0.783974	0.0299153	0.65185	0.926789	0.831469	0.183746	0.566867	0.24343	0.145014	0.59571	0.231279	0.158098	0.24962	0.149419	1.00912			1.0067	0.758248	1.32819	1.02543		1.36196	0.76333
STR04	STR190521	215	0.00644877	0.341587	0.00695824	0.316088	0.926783	0.925351	0.104562	0.694517	0.113359	0.0724324	0.638967	0.116451	0.0819981	0.121878	0.0768042	0.919279			0.860642	0.675352	1.19994	1.07515		1.29012	0.581236
STR09	STR190521	451	0.00357168	0.236652	0.00385423	0.226094	0.926691	0.955386	0.0858173	0.801424	0.0719661	0.0631909	0.878065	0.0667875	0.0736728	0.0746794	0.0661657	0.87547			0.842416	0.725889	1.11704	1.0377		1.15916	0.6115
STR07	STR190521	694	0.00377328	0.247527	0.0040718	0.236476	0.926687	0.955356	0.0858362	0.773901	0.0824705	0.0582547	0.70637	0.071703	0.0758397	0.0887333	0.0594249	0.879468			0.83883	0.693881	1.13673	1.07594		1.22305	0.582048
STR09	STR190521	859	0.00297529	0.229168	0.00321138	0.219123	0.926484	0.95617	0.0855907	0.711924	0.0805199	0.0470475	0.584296	0.0716072	0.0599022	0.0889591	0.049931	0.898221			0.871297	0.693634	1.18518	1.10481		1.30939	0.604361
STR02	STR190521	788	0.00557259	0.32321	0.00601516	0.288642	0.926425	0.893048	0.129815	0.670344	0.0866795	0.0818561	0.944354	0.0950442	0.0888457	0.0977239	0.0852689	0.958877			0.878813	0.659926	1.22138	1.12742		1.37701	0.579952
STR05	STR190521	1070	0.00474057	0.288909	0.00511711	0.26494	0.926416	0.917038	0.110893	0.713705	0.0842828	0.0716147	0.849696	0.0842269	0.080775	0.0923801	0.0741353	0.926599			0.875471	0.696791	1.1837	1.09607		1.29742	0.610021
STR01	STR190521	119	0.0241022	0.762216	0.0260186	0.592556	0.926344	0.777412	0.234458	0.521328	0.186558	0.164495	0.881741	0.196364	0.179139	0.210446	0.170779	1.08561			1.01493	0.685182	1.38498	1.12805		1.56233	0.69541
STR08	STR190521	832	0.00821103	0.380871	0.00886393	0.351588	0.926341	0.923115	0.106475	0.711298	0.113136	0.092407	0.816775	0.0993008	0.11792	0.123936	0.0991476	0.926497			0.876692	0.701226	1.1857	1.09546		1.29888	0.614759
STR02	STR190521	759	0.024081	0.685387	0.0259983	0.601915	0.926253	0.878212	0.142376	0.644189	0.206261	0.148651	0.720693	0.203863	0.15152	0.221958	0.146978	0.965573			0.964294	0.779592	1.24593	1.0761		1.34075	0.751755
STR07	STR190521	1108	0.030914	0.862071	0.0333844	0.754004	0.926002	0.874643	0.145568	0.522732	0.296942	0.132554	0.446399	0.18891	0.272334	0.323354	0.142139	1.00358			0.934508	0.600896	1.38312	1.08895		1.50615	0.561542
STR07	STR190521	612	0.00234963	0.194638	0.00253739	0.18929	0.926002	0.972522	0.078935	0.779385	0.0620352	0.0482248	0.777379	0.0496405	0.0634296	0.0706108	0.0496405	0.882633			0.860697	0.746226	1.13272	1.13824		1.28931	0.642275
STR06	STR190521	485	0.0017569	0.168677	0.0018976	0.165276	0.925852	0.979836	0.0768412	0.77597	0.060758	0.0368175	0.605969	0.0372307	0.0606723	0.0618709	0.0368158	0.864342			0.86145	0.777778	1.13521	1.01832		1.15601	0.670017
STR08	STR190521	351	0.00493128	0.314763	0.00532835	0.302518	0.92548	0.961095	0.0840645	0.625462	0.116937	0.0536928	0.459158	0.0599942	0.112403	0.124615	0.0530119	0.922355			0.912902	0.73126	1.26444	1.06566		1.34747	0.667569
STR04	STR190521	1062	0.0357802	0.951901	0.0386661	0.766292	0.925365	0.805012	0.208784	0.496214	0.266778	0.170767	0.640109	0.228768	0.265977	0.294354	0.183965	1.08778			0.962012	0.588036	1.4196	1.10337		1.56634	0.565698
STR05	STR190521	929	0.0168618	0.571878	0.0182226	0.5263	0.925324	0.920302	0.109217	0.647897	0.158257	0.135659	0.857205	0.176738	0.158098	0.186445	0.140337	0.972858			0.853966	0.603456	1.24236	1.17811		1.46364	0.515331
STR07	STR190521	1448	0.00996654	0.423235	0.0107718	0.394588	0.925246	0.932313	0.100845	0.699182	0.13099	0.0968762	0.73957	0.137201	0.101349	0.150528	0.101349	0.928694			0.887098	0.716747	1.19593	1.14916		1.37431	0.635825
STR03	STR190521	1303	0.00141895	0.143926	0.00153367	0.142672	0.925202	0.99129	0.0753037	0.860797	0.04451	0.0405901	0.911932	0.0413956	0.0420856	0.0488729	0.0413956	0.845626			0.862026	0.814481	1.07783	1.09802		1.18348	0.702103
STR03	STR190521	1525	0.00700385	0.404278	0.00757029	0.382828	0.925176	0.946942	0.0917266	0.5385	0.150189	0.0593756	0.395338	0.165582	0.0696826	0.169425	0.0688272	0.964566			0.859197	0.607013	1.36272	1.12807		1.53725	0.521544
STR02	STR190521	1105	0.00423447	0.26598	0.00457695	0.254106	0.925174	0.955357	0.0871318	0.752162	0.0889103	0.0606397	0.682033	0.0819584	0.0736937	0.0968463	0.0628834	0.889267			0.854405	0.701092	1.15304	1.08926		1.25596	0.599016
STR08	STR190521	1038	0.00403727	0.255366	0.00436397	0.246969	0.925139	0.967121	0.0817632	0.777988	0.0880288	0.0583947	0.663359	0.077234	0.0861986	0.0930971	0.0592273	0.87201			0.781257	0.606429	1.13374	1.05757		1.19901	0.473777
STR04	STR190521	273	0.00975435	0.421535	0.0105439	0.389201	0.925114	0.923295	0.107199	0.689828	0.119991	0.103505	0.862605	0.120585	0.132988	0.134381	0.106582	0.94305			0.831188	0.608261	1.20401	1.11992		1.3484	0.505579
STR02	STR190521	1595	0.00264826	0.216236	0.00286267	0.21009	0.925104	0.971575	0.0801089	0.711727	0.0731339	0.0461055	0.630425	0.0523432	0.0709388	0.0852019	0.0492351	0.906732			0.876999	0.713209	1.18534	1.16501		1.38094	0.625483
STR07	STR190521	971	0.00568084	0.364358	0.00614287	0.341763	0.924785	0.937985	0.097484	0.537731	0.141593	0.0510835	0.360777	0.146853	0.0606718	0.147436	0.0542879	0.945518			0.877866	0.637591	1.3637	1.04127		1.41997	0.559719
STR09	STR190521	1215	0.0231306	0.787088	0.0250183	0.705537	0.924545	0.896389	0.128175	0.469191	0.290119	0.101513	0.349901	0.285052	0.165247	0.316252	0.112832	1.00488			0.873961	0.491053	1.45991	1.09008		1.59141	0.429161
STR03	STR190521	510	0.00988841	0.423388	0.0106957	0.392664	0.924522	0.927433	0.104704	0.6932	0.140848	0.0893891	0.634647	0.113838	0.131776	0.14939	0.0963486	0.91946			0.861898	0.659178	1.20108	1.06064		1.27391	0.568144
STR01	STR190521	1261	0.0022829	0.211396	0.00246946	0.207762	0.924452	0.98281	0.0774789	0.641951	0.0891212	0.0326149	0.365961	0.0675215	0.0668325	0.0901426	0.0331291	0.868257			0.786714	0.505891	1.2481	1.01146		1.2624	0.397991
STR04	STR190521	839	0.00725547	0.396072	0.00784849	0.366851	0.92444	0.926223	0.105605	0.581201	0.145826	0.0633491	0.434416	0.0744184	0.146081	0.147261	0.0692615	0.946748			0.898127	0.667409	1.31171	1.00984		1.32461	0.599418
STR02	STR190521	1428	0.0018803	0.172382	0.00203399	0.168676	0.92444	0.978499	0.0785593	0.795155	0.0613988	0.0389921	0.635063	0.0530319	0.0571643	0.060172	0.0381099	0.858555			0.782161	0.620247	1.12144	0.980018		1.09903	0.485133
STR08	STR190521	136	0.0016249	0.166176	0.00175852	0.164271	0.924013	0.988537	0.0768467	0.739437	0.0610895	0.0338664	0.554374	0.0537879	0.0517192	0.0633296	0.0337899	0.875015			0.787509	0.584103	1.16292	1.03667		1.20556	0.459986
STR06	STR190521	1618	0.0113143	0.461179	0.012246	0.406807	0.923919	0.882101	0.140316	0.668496	0.135018	0.106696	0.790232	0.132376	0.112382	0.142651	0.111883	0.953978			0.942115	0.760544	1.22307	1.05653		1.29221	0.71652
STR08	STR190521	772	0.00411621	0.261033	0.00445574	0.245671	0.923799	0.941149	0.0962807	0.759132	0.0749186	0.0699549	0.933746	0.0779235	0.0724068	0.0810934	0.0721609	0.900899			0.868197	0.729541	1.14773	1.08242		1.24233	0.633385
STR03	STR190521	962	0.00246092	0.195499	0.00266417	0.189667	0.923709	0.970168	0.0819161	0.809125	0.0629959	0.0497387	0.789554	0.0593337	0.0634733	0.0667627	0.051827	0.867078			0.795962	0.653438	1.11171	1.05979		1.17818	0.520112
STR01	STR190521	219	0.00343931	0.242727	0.00372413	0.23097	0.923518	0.951563	0.0905298	0.733574	0.0831196	0.0526839	0.633832	0.0840574	0.0606316	0.0844631	0.0549406	0.893671			0.838789	0.674832	1.16756	1.01616		1.18643	0.566042
STR01	STR190521	1485	0.00372841	0.25314	0.00403745	0.242155	0.923457	0.956608	0.087987	0.731161	0.0784684	0.0604977	0.770981	0.0751005	0.0792344	0.0826249	0.0589158	0.910797			0.820098	0.626566	1.16948	1.05297		1.23143	0.513846
STR02	STR190521	398	0.00231432	0.196105	0.00250643	0.190277	0.923354	0.970283	0.0822057	0.756238	0.0645547	0.0456464	0.707097	0.0633628	0.0557868	0.0694556	0.0504698	0.889758			0.822934	0.654724	1.14993	1.07592		1.23723	0.538794
STR06	STR190521	1574	0.0031744	0.234812	0.00343822	0.224219	0.923268	0.954886	0.0890113	0.723484	0.0824957	0.0489937	0.593895	0.0882506	0.0537777	0.0895446	0.0513969	0.892895			0.82664	0.66887	1.17567	1.08545		1.27613	0.552915
STR02	STR190521	276	0.010704	0.443607	0.0115939	0.412116	0.923247	0.929012	0.104548	0.683536	0.132833	0.102601	0.772409	0.131547	0.130858	0.149737	0.103687	0.942104			0.845272	0.621824	1.20954	1.12726		1.36347	0.525611
STR02	STR190521	811	0.00235038	0.204076	0.0025458	0.196691	0.923235	0.963813	0.0848669	0.709194	0.0772239	0.0387521	0.501815	0.0750712	0.0399461	0.0760879	0.0399461	0.879818			0.887152	0.783771	1.18746	0.985289		1.16999	0.695324
STR08	STR190521	413	0.00202434	0.179661	0.00219268	0.174318	0.923227	0.970257	0.0823331	0.788106	0.0557872	0.0462019	0.828179	0.0565463	0.0579255	0.0606995	0.04427	0.880787			0.784741	0.618031	1.12644	1.08805		1.22563	0.484995
STR06	STR190521	784	0.0156001	0.577376	0.0168978	0.505955	0.923202	0.876301	0.1456	0.588057	0.180898	0.1098	0.606974	0.196495	0.124102	0.196805	0.12056	0.993085			0.900468	0.639727	1.30404	1.08793		1.41871	0.576054
STR09	STR190521	940	0.025208	0.818414	0.0273058	0.691729	0.923174	0.845206	0.17281	0.472935	0.275346	0.116565	0.42334	0.243051	0.207936	0.294577	0.126584	1.04413			0.907358	0.498781	1.45412	1.06984		1.55567	0.452572
STR08	STR190521	1330	0.0254196	0.710227	0.0275362	0.621929	0.923134	0.875676	0.146167	0.633263	0.214924	0.150589	0.700661	0.193085	0.217221	0.22948	0.163195	0.971547			0.865486	0.606066	1.25663	1.06772		1.34174	0.524541
STR07	STR190521	1553	0.0519185	1.02533	0.0562437	0.922918	0.9231	0.90012	0.126054	0.620593	0.324573	0.203667	0.627492	0.319906	0.30198	0.337944	0.20246	0.970514			0.82437	0.53743	1.26939	1.0412		1.32169	0.443041
STR07	STR190521	1281	0.019076	0.621998	0.020667	0.548912	0.923019	0.882498	0.140474	0.619611	0.204589	0.118718	0.580272	0.199941	0.146853	0.220506	0.128262	0.961932			0.896783	0.649684	1.2704	1.0778		1.36923	0.582626
STR09	STR190521	138	0.00169387	0.166739	0.00183514	0.16211	0.923017	0.972237	0.0818358	0.765622	0.0564889	0.0381792	0.675872	0.045443	0.0509513	0.0589288	0.0376462	0.880651			0.86488	0.731572	1.14286	1.04319		1.19222	0.632723
STR01	STR190521	485	0.0104883	0.425613	0.0113632	0.396813	0.923006	0.932334	0.102502	0.72759	0.132001	0.101167	0.766407	0.11644	0.120574	0.13754	0.113044	0.912673			0.897863	0.74705	1.17235	1.04196		1.22154	0.670749
STR01	STR190521	1360	0.0129407	0.494166	0.0140207	0.450056	0.922973	0.910738	0.117902	0.66592	0.157151	0.104846	0.667163	0.115751	0.156402	0.164306	0.112682	0.943076			0.907883	0.71481	1.22543	1.04553		1.28122	0.648964
STR04	STR190521	392	0.00131853	0.148952	0.00142868	0.146077	0.922898	0.9807	0.0794808	0.746808	0.0522606	0.0321236	0.614681	0.0509904	0.0372092	0.0530755	0.0322145	0.882579			0.8444	0.694945	1.15717	1.01559		1.17521	0.586812
STR06	STR190521	1201	0.00153396	0.151322	0.0016623	0.147126	0.922791	0.972271	0.0820373	0.841818	0.0471474	0.0414253	0.878634	0.0434358	0.0468831	0.0493577	0.0416252	0.854226			0.837711	0.753268	1.08991	1.04688		1.141	0.631021
STR01	STR190521	1315	0.00739415	0.368043	0.00801318	0.33524	0.922749	0.910873	0.117947	0.685963	0.122307	0.0769748	0.629359	0.0868134	0.119885	0.129129	0.0803353	0.923426			0.890289	0.710454	1.2074	1.05578		1.27475	0.63251
STR03	STR190521	1847	0.00122855	0.138406	0.00133185	0.137357	0.922445	0.992417	0.0779253	0.80592	0.0477031	0.0327913	0.687404	0.047605	0.0331165	0.048575	0.0330655	0.859728			0.857308	0.779287	1.11392	1.01828		1.13428	0.66809
STR03	STR190521	1317	0.000973419	0.119325	0.00105529	0.118724	0.922418	0.994965	0.0777455	0.859103	0.0403999	0.0306782	0.759363	0.0338064	0.0365661	0.0432073	0.0318534	0.839395			0.84781	0.787447	1.07889	1.06949		1.15386	0.667606
STR08	STR190521	142	0.00426601	0.27307	0.00462503	0.257234	0.922373	0.942005	0.0968985	0.718923	0.0908228	0.0598049	0.658479	0.0834403	0.0765444	0.0989025	0.0619701	0.906441			0.853427	0.667932	1.17939	1.08896		1.28431	0.570031
STR09	STR190521	769	0.00915201	0.426577	0.00992239	0.3924	0.92236	0.919882	0.111565	0.632022	0.144667	0.0805487	0.556789	0.138395	0.0860664	0.144796	0.0841114	0.947042			0.950224	0.768358	1.25786	1.0009		1.25899	0.730113
STR02	STR190521	1263	0.00859843	0.395754	0.00932276	0.374187	0.922306	0.945504	0.0949009	0.689888	0.125512	0.0872255	0.694956	0.130169	0.095733	0.13213	0.0904848	0.930146			0.875941	0.69	1.20396	1.05272		1.26743	0.6044
STR08	STR190521	99	0.00875313	0.412857	0.00949069	0.385691	0.922287	0.9342	0.101828	0.645318	0.138346	0.0805575	0.582289	0.0882674	0.147572	0.152497	0.0870563	0.943011			0.875293	0.671985	1.24484	1.10229		1.37217	0.588184
STR07	STR190521	734	0.00298468	0.224754	0.00323662	0.216303	0.922162	0.962397	0.0864452	0.742492	0.0721243	0.0526899	0.730543	0.0654979	0.0751503	0.0771016	0.0544017	0.900356			0.798995	0.606374	1.16052	1.06901		1.24061	0.484489
STR05	STR190521	554	0.00513617	0.298407	0.00556991	0.281157	0.922129	0.942193	0.0969818	0.724824	0.0942921	0.0693545	0.735529	0.080775	0.0925115	0.103006	0.0736132	0.911741			0.861021	0.687333	1.17458	1.09242		1.28313	0.591808
STR06	STR190521	491	0.0101136	0.419563	0.0109678	0.387855	0.922117	0.924426	0.108523	0.721971	0.129335	0.0995636	0.769814	0.132376	0.115139	0.139199	0.106245	0.916485			0.84755	0.663548	1.1769	1.07627		1.26666	0.56239
STR04	STR190521	644	0.0156486	0.533762	0.0169714	0.491676	0.922057	0.921151	0.110871	0.690221	0.168772	0.118055	0.699497	0.177088	0.122653	0.18547	0.120237	0.930461			0.890373	0.720456	1.20367	1.09894		1.32275	0.641475
STR09	STR190521	43	0.00257328	0.218094	0.00279088	0.211533	0.922032	0.969917	0.0835706	0.679845	0.0832579	0.0393524	0.472657	0.0413119	0.0798696	0.0814244	0.0401261	0.889378			0.899865	0.779885	1.21282	0.977979		1.18611	0.701791
STR06	STR190521	1814	0.0026981	0.217706	0.00292627	0.21003	0.922027	0.96474	0.0855746	0.715362	0.0610105	0.0563071	0.922907	0.0634301	0.0634301	0.0705979	0.0606192	0.92785			0.858056	0.670605	1.18233	1.15714		1.36812	0.575416
STR06	STR190521	837	0.00218329	0.182258	0.0023682	0.177948	0.921919	0.976348	0.0815847	0.825937	0.0603943	0.0460284	0.762131	0.0523988	0.057225	0.0646327	0.048752	0.856294			0.83129	0.728123	1.10034	1.07018		1.17756	0.605282
STR08	STR190521	855	0.0046859	0.300446	0.00508297	0.283448	0.921882	0.943426	0.0964523	0.652335	0.112477	0.0530443	0.471601	0.0930945	0.0868882	0.11613	0.0548627	0.907574			0.834652	0.579306	1.23813	1.03247		1.27833	0.483519
STR02	STR190521	1166	0.00383223	0.266078	0.00415715	0.251348	0.921839	0.944642	0.0957786	0.680211	0.0863049	0.0565361	0.655074	0.0819584	0.0771374	0.0949069	0.0641155	0.931378			0.836219	0.606167	1.21249	1.09967		1.33334	0.506889
STR04	STR190521	611	0.00490804	0.293239	0.00532444	0.274956	0.921794	0.937653	0.100016	0.717258	0.0868057	0.0719896	0.829319	0.0744184	0.0826871	0.0979653	0.0723864	0.923322			0.933253	0.797608	1.18076	1.12856		1.33256	0.74437
STR03	STR190521	2183	0.00313303	0.241577	0.00339911	0.228869	0.92172	0.947393	0.0943149	0.674623	0.0863552	0.0461941	0.534931	0.0883107	0.0510546	0.091737	0.0502325	0.911275			0.866706	0.69489	1.2175	1.06232		1.29338	0.602266
STR01	STR190521	572	0.0670615	1.24544	0.0727609	1.00689	0.921669	0.808458	0.20694	0.543294	0.30305	0.281753	0.929726	0.321761	0.334852	0.339028	0.296213	1.06484			0.948386	0.622426	1.3567	1.11872		1.51777	0.5903
STR08	STR190521	1196	0.00264301	0.213679	0.00286794	0.203354	0.921572	0.951677	0.0921201	0.727417	0.0675805	0.0497952	0.736828	0.0544775	0.0689589	0.0726691	0.0517177	0.910237			0.865545	0.703544	1.17249	1.0753		1.26077	0.608949
STR05	STR190521	854	0.00380542	0.266424	0.00412953	0.249255	0.921514	0.935558	0.101552	0.673699	0.0903906	0.0536031	0.593016	0.0876788	0.0573019	0.0992474	0.0540208	0.925124			0.918825	0.757423	1.21834	1.09798		1.33771	0.69594
STR03	STR190521	618	0.00559394	0.305945	0.00607042	0.290873	0.921509	0.950734	0.0926715	0.751001	0.106328	0.0669854	0.629988	0.0752021	0.108319	0.108748	0.0667529	0.882635			0.833545	0.686729	1.15393	1.02276		1.1802	0.57242
STR01	STR190521	1935	0.0079358	0.492817	0.00861227	0.453569	0.921453	0.920359	0.111858	0.41061	0.203278	0.0497062	0.244523	0.101282	0.179828	0.201772	0.0519416	0.974007			0.876555	0.435713	1.56058	0.992592		1.54902	0.381927
STR02	STR190521	583	0.00822228	0.383138	0.00892336	0.358629	0.921433	0.936031	0.101315	0.703871	0.133358	0.0785028	0.588664	0.10262	0.127414	0.131157	0.0781119	0.904222			0.832782	0.628841	1.19194	0.983497		1.17227	0.523688
STR03	STR190521	1810	0.00384798	0.26328	0.00417642	0.248393	0.921359	0.943456	0.0968592	0.697602	0.0882522	0.0555159	0.62906	0.0931402	0.0627834	0.0954122	0.0540482	0.91564			0.844259	0.658038	1.19728	1.08113		1.29442	0.555555
STR07	STR190521	714	0.0134674	0.522043	0.0146173	0.45613	0.921336	0.873741	0.14876	0.620986	0.133998	0.127966	0.954984	0.124791	0.132375	0.156676	0.122349	0.9964			1.01499	0.815262	1.26899	1.16923		1.48375	0.827487
STR04	STR190521	216	0.00562547	0.316753	0.00610597	0.29576	0.921306	0.933726	0.102883	0.704576	0.100746	0.0710951	0.705684	0.106804	0.08062	0.110174	0.0759704	0.921643			0.845015	0.653322	1.19134	1.09358		1.30283	0.552067
STR06	STR190521	963	0.00499452	0.303158	0.00542139	0.282008	0.921263	0.930232	0.1052	0.682912	0.102052	0.0623133	0.610601	0.0627406	0.10204	0.107555	0.0619795	0.922207			0.919886	0.780145	1.21009	1.05392		1.27534	0.717645
STR07	STR190521	1165	0.0303597	0.802081	0.0329566	0.685499	0.921205	0.854652	0.165332	0.593024	0.218117	0.177223	0.812515	0.186152	0.221314	0.239469	0.185846	1.01442			0.98423	0.736922	1.29857	1.0979		1.42569	0.7253
STR04	STR190521	631	0.00442896	0.274141	0.00480785	0.258635	0.921193	0.94344	0.0970033	0.740567	0.0855355	0.0659274	0.77076	0.0730403	0.0881996	0.0898661	0.0652359	0.904977			0.850102	0.6875	1.16203	1.05063		1.22086	0.584445
STR05	STR190521	969	0.0056028	0.319314	0.00608276	0.302688	0.921094	0.94793	0.094538	0.690522	0.115769	0.06162	0.532265	0.116675	0.0745615	0.118622	0.0605184	0.900039			0.834868	0.644039	1.2034	1.02464		1.23305	0.537687
STR06	STR190521	785	0.0107106	0.43015	0.0116285	0.404452	0.921064	0.940258	0.0989943	0.727419	0.135694	0.1005	0.740636	0.144097	0.116518	0.145124	0.100666	0.910588			0.82526	0.637921	1.17249	1.0695		1.25397	0.52645
STR07	STR190521	1443	0.00292289	0.225101	0.0031734	0.211528	0.921061	0.939705	0.0993324	0.724883	0.0756857	0.049171	0.649673	0.0558456	0.0710136	0.0802257	0.0495196	0.901437			0.887208	0.737025	1.17453	1.05998		1.24499	0.653894
STR01	STR190521	1430	0.0019919	0.177235	0.00216327	0.173249	0.920781	0.977505	0.0823507	0.79685	0.0578902	0.04381	0.756777	0.0558086	0.0454737	0.0589041	0.0450796	0.871363			0.874958	0.784886	1.12024	1.01751		1.13986	0.686742
STR01	STR190521	1551	0.00401941	0.282412	0.00436547	0.270033	0.920726	0.956168	0.0905845	0.633295	0.108858	0.0470122	0.431866	0.101971	0.0682105	0.115309	0.0508391	0.905918			0.829736	0.577873	1.2566	1.05926		1.33107	0.479482
STR01	STR190521	459	0.0151467	0.553673	0.0164512	0.477531	0.920704	0.862479	0.158745	0.6209	0.15361	0.125547	0.817311	0.162603	0.13711	0.16812	0.134309	0.991685			0.923672	0.679393	1.26908	1.09446		1.38896	0.627536
STR01	STR190521	1142	0.0314071	0.83443	0.0341177	0.747537	0.920551	0.895865	0.130982	0.566837	0.283784	0.140913	0.496551	0.313493	0.167426	0.315232	0.162389	0.982384			0.867538	0.598381	1.32822	1.11082		1.47542	0.519118
STR04	STR190521	47	0.00658742	0.347838	0.00715623	0.322586	0.920515	0.927402	0.107649	0.684181	0.107693	0.0778823	0.723189	0.107493	0.0950902	0.11659	0.083336	0.937189			0.858505	0.644463	1.20897	1.08261		1.30884	0.553275
STR03	STR190521	1318	0.00633317	0.345418	0.0068801	0.310043	0.920506	0.897588	0.129643	0.667023	0.100547	0.080198	0.79762	0.084861	0.102799	0.109631	0.082447	0.955542			0.920329	0.725978	1.22442	1.09035		1.33504	0.668139
STR06	STR190521	494	0.00428958	0.295929	0.00466082	0.281434	0.920347	0.951017	0.0935089	0.615529	0.107106	0.0509932	0.476102	0.0599828	0.109624	0.117169	0.0552961	0.9359			0.872399	0.652353	1.27461	1.09396		1.39437	0.569112
STR07	STR190521	1177	0.00613859	0.392675	0.00667003	0.334157	0.920325	0.850976	0.168986	0.500279	0.124691	0.0626824	0.502704	0.129617	0.0730819	0.135444	0.0632827	1.04784			0.968616	0.648033	1.41382	1.08624		1.53574	0.627695
STR07	STR190521	1307	0.0272648	0.725866	0.0296258	0.643414	0.920305	0.886409	0.138759	0.650279	0.210736	0.164731	0.781693	0.184084	0.215109	0.243661	0.174563	0.966619			0.909167	0.688538	1.24008	1.15624		1.43383	0.625996
STR01	STR190521	1321	0.00151814	0.160365	0.00164963	0.156897	0.920288	0.978374	0.0825938	0.741823	0.0539871	0.035804	0.663195	0.0372057	0.0551196	0.0595333	0.0368458	0.892991			0.868479	0.740278	1.16105	1.10273		1.28032	0.642916
STR09	STR190521	627	0.00420315	0.262637	0.00456724	0.248352	0.920282	0.945609	0.0965054	0.765724	0.083189	0.0643308	0.773308	0.0695416	0.088132	0.0908443	0.0659982	0.890176			0.832851	0.685798	1.14278	1.09202		1.24795	0.571168
STR02	STR190521	1004	0.00254913	0.207556	0.00277112	0.200743	0.91989	0.967176	0.0865734	0.743582	0.0743733	0.04364	0.58677	0.0716275	0.0571643	0.0785571	0.0449418	0.879377			0.805782	0.622567	1.15967	1.05625		1.22491	0.501653
STR01	STR190521	1328	0.00863411	0.393948	0.00938605	0.364894	0.919887	0.92625	0.10889	0.699117	0.132124	0.083204	0.629739	0.0964593	0.13022	0.137333	0.0861445	0.91476			0.868954	0.687377	1.19598	1.03942		1.24313	0.597299
STR04	STR190521	1234	0.0105378	0.480223	0.0114556	0.445237	0.919882	0.927145	0.10829	0.574212	0.178886	0.0750036	0.419281	0.152971	0.130232	0.194101	0.0814841	0.945732			0.847842	0.528958	1.31967	1.08505		1.43191	0.448472
STR02	STR190521	452	0.0287562	0.740629	0.0312607	0.643946	0.919882	0.869459	0.153166	0.658779	0.199892	0.183167	0.91633	0.198353	0.204552	0.21465	0.192892	0.966731			0.919111	0.708743	1.23205	1.07383		1.32302	0.651413
STR01	STR190521	589	0.00803122	0.38937	0.0087319	0.360903	0.919756	0.926889	0.108555	0.665682	0.131119	0.0779877	0.594786	0.113684	0.117129	0.141404	0.0816201	0.931032			0.843473	0.603137	1.22565	1.07844		1.32179	0.50873
STR07	STR190521	608	0.00564709	0.312964	0.00614049	0.293881	0.919647	0.939025	0.100869	0.724514	0.104051	0.0691017	0.664115	0.0972127	0.0910077	0.106439	0.0699392	0.903722			0.831376	0.638298	1.17483	1.02296		1.2018	0.530665
STR01	STR190521	23	0.00534101	0.34268	0.00580813	0.323074	0.919575	0.942784	0.0987009	0.571551	0.133904	0.0507854	0.379267	0.126086	0.0626986	0.135611	0.0514398	0.927719			0.907596	0.675614	1.32273	1.01275		1.3396	0.613184
STR02	STR190521	1897	0.00267909	0.223291	0.00291342	0.217238	0.91957	0.972891	0.0848754	0.675238	0.0806785	0.0422805	0.524061	0.0433898	0.0826472	0.0828306	0.0427909	0.907988			0.885815	0.74709	1.21695	1.02667		1.24941	0.661783
STR03	STR190521	1556	0.0115673	0.469246	0.0125797	0.413747	0.919517	0.881726	0.14306	0.660144	0.133627	0.110216	0.824804	0.123497	0.142815	0.144096	0.111842	0.962188			0.881009	0.655844	1.23078	1.07834		1.3272	0.577805
STR09	STR190521	482	0.0167277	0.571312	0.0181921	0.530433	0.919503	0.928448	0.107701	0.644022	0.182654	0.116605	0.638393	0.170067	0.145969	0.215599	0.124244	0.954543			0.903872	0.673841	1.24609	1.18037		1.47085	0.609066
STR04	STR190521	1100	0.00166846	0.185256	0.0018147	0.178664	0.919414	0.96442	0.0880913	0.610917	0.0753685	0.0281861	0.373978	0.0310077	0.0716622	0.0719333	0.0273825	0.894483			0.902191	0.750855	1.27941	0.954422		1.22109	0.677414
STR08	STR190521	458	0.00791953	0.371678	0.00861618	0.34444	0.919146	0.926715	0.109124	0.720403	0.10562	0.0954688	0.903887	0.114472	0.104818	0.123066	0.0970452	0.924162			0.84746	0.660035	1.17818	1.16517		1.37279	0.559353
STR07	STR190521	849	0.00193845	0.175835	0.0021091	0.170577	0.919089	0.970094	0.0862607	0.787866	0.05373	0.0459355	0.854933	0.0551562	0.0489511	0.0580329	0.0484585	0.882128			0.844492	0.717958	1.12661	1.08008		1.21683	0.60631
STR01	STR190521	479	0.00220315	0.192324	0.00239731	0.185157	0.91901	0.962737	0.0891513	0.748491	0.0670292	0.0418495	0.624347	0.0640766	0.0461627	0.0699457	0.0414793	0.883204			0.872303	0.744824	1.15586	1.04351		1.20616	0.649713
STR08	STR190521	1559	0.00381663	0.258136	0.0041533	0.247267	0.918937	0.957895	0.0913452	0.719768	0.0827317	0.0587378	0.70998	0.0820611	0.0730964	0.0869757	0.0583611	0.912338			0.831851	0.636277	1.1787	1.0513		1.23917	0.529288
STR07	STR190521	809	0.00305504	0.225603	0.00332456	0.207659	0.918931	0.920462	0.113572	0.754289	0.0643969	0.0604034	0.937987	0.0627401	0.0648085	0.0681442	0.0623719	0.903855			0.884379	0.751344	1.15141	1.05819		1.21842	0.664473
STR08	STR190521	941	0.0123215	0.498285	0.0134091	0.449649	0.918895	0.902393	0.126906	0.623618	0.169568	0.0925192	0.545619	0.097232	0.171018	0.179256	0.0961319	0.950611			0.92877	0.740992	1.26631	1.05714		1.33866	0.688211
STR08	STR190521	422	0.00225403	0.193061	0.00245327	0.190344	0.918783	0.985929	0.0824272	0.75994	0.0572057	0.0501683	0.876981	0.0599942	0.0517192	0.0655109	0.0512304	0.899012			0.864091	0.726437	1.14712	1.14518		1.31367	0.627708
STR06	STR190521	902	0.01485	0.545229	0.0161639	0.498298	0.918715	0.913924	0.11839	0.627738	0.167024	0.113203	0.677766	0.17788	0.140649	0.191149	0.132838	0.972835			0.855853	0.593555	1.26215	1.14444		1.44446	0.507996
STR04	STR190521	928	0.0263872	0.700532	0.0287227	0.633821	0.918686	0.904771	0.125222	0.67569	0.198078	0.169616	0.856309	0.195693	0.188802	0.223724	0.1862	0.952601			0.910976	0.714185	1.21654	1.12947		1.37405	0.650605
STR03	STR190521	910	0.00114525	0.148037	0.00124664	0.146884	0.918671	0.992215	0.0817005	0.65671	0.0591339	0.024659	0.417002	0.0558841	0.0248374	0.05743	0.0244947	0.883348			0.91696	0.825103	1.23399	0.971184		1.19844	0.756586
STR06	STR190521	1168	0.0014812	0.155736	0.00161239	0.152705	0.918632	0.980533	0.0836641	0.767438	0.0463413	0.0406963	0.878186	0.0399885	0.0448147	0.0549018	0.0399885	0.89465			0.918221	0.826525	1.14151	1.18473		1.35237	0.758932
STR09	STR190521	640	0.0025984	0.233005	0.0028288	0.226621	0.918552	0.972599	0.0859336	0.60143	0.0839666	0.0394012	0.469249	0.0860664	0.0426889	0.0877708	0.0426889	0.944351			0.904837	0.707226	1.28946	1.04531		1.34788	0.639924
STR06	STR190521	139	0.0021657	0.190532	0.00235775	0.184236	0.918548	0.966956	0.087899	0.749676	0.0682815	0.0403837	0.591429	0.0537777	0.0606723	0.0712046	0.0416804	0.876692			0.83238	0.663753	1.15495	1.04281		1.20439	0.552495
STR06	STR190521	1072	0.00541188	0.349764	0.00589198	0.326821	0.918516	0.934403	0.104607	0.555913	0.132214	0.0521171	0.394187	0.0599828	0.137892	0.138579	0.0587186	0.948738			0.883804	0.65431	1.34121	1.04814		1.40578	0.578282
STR04	STR190521	202	0.00597587	0.37295	0.0065067	0.345741	0.918418	0.927044	0.109445	0.539896	0.137433	0.0553633	0.402839	0.0723512	0.134367	0.147653	0.0599279	0.967214			0.902075	0.614701	1.36096	1.07437		1.46217	0.554506
STR06	STR190521	1074	0.00700383	0.363276	0.00762607	0.335212	0.918407	0.922748	0.112363	0.666917	0.129788	0.0687089	0.529395	0.120655	0.0896295	0.129311	0.0722935	0.91507			0.863773	0.647648	1.22452	0.996332		1.22002	0.559421
STR03	STR190521	309	0.00484805	0.303116	0.00527931	0.284771	0.918312	0.939479	0.101665	0.663069	0.0986381	0.0625796	0.634436	0.0862409	0.0924502	0.104085	0.0629172	0.940083			0.848157	0.60806	1.22806	1.05522		1.29588	0.51573
STR03	STR190521	2227	0.00291454	0.251277	0.00317396	0.238673	0.918266	0.949842	0.095897	0.580063	0.0912519	0.0406667	0.445653	0.0910704	0.0455352	0.0963455	0.0455352	0.952395			0.919718	0.702824	1.31299	1.05582		1.38628	0.646399
STR07	STR190521	1091	0.103038	1.46918	0.11221	1.31137	0.918258	0.892584	0.134981	0.599867	0.470119	0.279061	0.593597	0.436423	0.405398	0.538063	0.293735	0.980528			0.872623	0.582382	1.29114	1.14453		1.47774	0.5082
STR05	STR190521	1361	0.00328589	0.259925	0.00357902	0.250314	0.918098	0.963024	0.0898616	0.611179	0.0991654	0.0421894	0.425445	0.0469462	0.103558	0.105346	0.0451201	0.919405			0.863515	0.675882	1.27913	1.06233		1.35886	0.583634
STR02	STR190521	639	0.00780818	0.380757	0.00850499	0.337582	0.91807	0.886608	0.139894	0.676804	0.116866	0.0850691	0.72792	0.123282	0.0909119	0.123774	0.0909119	0.942772			0.888815	0.696673	1.21554	1.05911		1.28738	0.619214
STR06	STR190521	1465	0.00668867	0.365353	0.00728619	0.318346	0.917993	0.871338	0.152574	0.629687	0.100881	0.0844193	0.836823	0.100661	0.102729	0.113802	0.0871066	0.985842			0.898159	0.646824	1.2602	1.12809		1.42161	0.58095
STR08	STR190521	805	0.000777021	0.107801	0.000846449	0.107907	0.917978	1.00099	0.0820285	0.840234	0.0356557	0.0277468	0.778188	0.026894	0.0331003	0.038252	0.026894	0.850128			0.898425	0.872863	1.09094	1.07282		1.17037	0.784202
STR02	STR190521	527	0.00330049	0.232391	0.00359553	0.222347	0.917942	0.956782	0.0927434	0.767979	0.0668409	0.0628704	0.940597	0.0647403	0.0688726	0.0744972	0.0630461	0.895801			0.869643	0.740213	1.1411	1.11454		1.27181	0.643721
STR02	STR190521	256	0.00681063	0.362015	0.00741969	0.324363	0.917913	0.895994	0.132497	0.653047	0.114565	0.0756909	0.660679	0.0812697	0.121216	0.121599	0.0804918	0.951387			0.893928	0.691352	1.23745	1.06139		1.31342	0.618019
STR04	STR190521	382	0.00204308	0.188709	0.00222588	0.181913	0.917875	0.963986	0.0896741	0.720955	0.0570848	0.0455695	0.798278	0.0551248	0.0551248	0.0634608	0.0512137	0.919149			0.855828	0.672344	1.17773	1.11169		1.30928	0.575411
STR05	STR190521	164	0.00205619	0.179979	0.00224017	0.175408	0.917872	0.974603	0.0859648	0.797682	0.0597226	0.0438363	0.733997	0.0476365	0.0600635	0.0635754	0.0469576	0.868968			0.835556	0.718641	1.11966	1.06451		1.19189	0.600465
STR05	STR190521	595	0.0061166	0.338645	0.00666425	0.300521	0.917823	0.887422	0.13938	0.67024	0.104379	0.0746115	0.714811	0.0938923	0.0938923	0.112386	0.079772	0.945985			0.901685	0.693826	1.22148	1.07671		1.31518	0.625612
STR08	STR190521	207	0.00343002	0.247951	0.00373721	0.236823	0.917801	0.955121	0.0936524	0.701091	0.0753374	0.057969	0.769458	0.0751652	0.0675797	0.0860661	0.0631233	0.930004			0.868511	0.675248	1.1943	1.14241		1.36438	0.58646
STR01	STR190521	616	0.0013667	0.150218	0.00148918	0.147672	0.917756	0.98305	0.0839726	0.761099	0.0535405	0.0325014	0.607044	0.0496077	0.0351388	0.0564892	0.0331231	0.872934			0.886278	0.784042	1.14625	1.05508		1.20938	0.694879
STR09	STR190521	223	0.0139667	0.549393	0.0152187	0.511693	0.917731	0.931378	0.107132	0.581484	0.203753	0.0872771	0.428347	0.188657	0.141837	0.21243	0.0914446	0.943877			0.831168	0.521951	1.31139	1.04259		1.36724	0.433829
STR08	STR190521	1556	0.00161681	0.181526	0.00176185	0.177647	0.917679	0.978634	0.0850487	0.616585	0.0709914	0.0289977	0.408468	0.0724068	0.0324107	0.0750354	0.0324107	0.907727			0.865913	0.688956	1.27351	1.05696		1.34606	0.596576
STR05	STR190521	1018	0.00534303	0.300596	0.00582252	0.278255	0.917649	0.925676	0.110931	0.743071	0.0858168	0.079273	0.923747	0.0876788	0.0842269	0.092101	0.080437	0.910402			0.874305	0.723506	1.16007	1.07323		1.24502	0.632565
STR09	STR190521	354	0.00403248	0.277076	0.00439467	0.265974	0.917584	0.959931	0.0916407	0.660061	0.103122	0.0497887	0.482813	0.0943287	0.0750499	0.108546	0.0523916	0.906006			0.817919	0.569611	1.23086	1.05259		1.29559	0.465896
STR01	STR190521	719	0.00225062	0.19135	0.00245285	0.185176	0.917554	0.967736	0.0885345	0.772425	0.0596927	0.0480055	0.804211	0.0571866	0.0537416	0.0677637	0.0499621	0.888361			0.862493	0.732314	1.13782	1.13521		1.29166	0.631616
STR06	STR190521	159	0.00250225	0.21552	0.00272709	0.200998	0.917553	0.932622	0.106477	0.676967	0.0754637	0.0422185	0.559455	0.0461937	0.0765298	0.0781554	0.0434171	0.915684			0.87807	0.707812	1.21539	1.03567		1.25874	0.621509
STR03	STR190521	669	0.00521219	0.311788	0.00568153	0.29328	0.917393	0.940641	0.101722	0.673772	0.107213	0.0618987	0.577341	0.0883107	0.100729	0.11001	0.0616681	0.921837			0.82466	0.585938	1.21827	1.02609		1.25005	0.483199
STR06	STR190521	1092	0.00735274	0.375144	0.00801491	0.353966	0.917383	0.943547	0.100062	0.656543	0.118758	0.0788311	0.663798	0.10204	0.120655	0.135755	0.0805401	0.949305			0.842283	0.59722	1.23415	1.14312		1.41079	0.503028
STR04	STR190521	1167	0.00191773	0.181219	0.00209056	0.171412	0.917329	0.945885	0.0988076	0.733819	0.0573354	0.0425867	0.742764	0.0413436	0.0544357	0.0596265	0.0410959	0.906802			0.946025	0.85211	1.16736	1.03996		1.21401	0.806117
STR01	STR190521	90	0.00415517	0.275689	0.00452973	0.257626	0.917313	0.934479	0.1055	0.687005	0.0976627	0.0541715	0.554679	0.0709665	0.0937033	0.100075	0.0569134	0.907862			0.837096	0.624857	1.20648	1.0247		1.23628	0.523066
STR04	STR190521	876	0.00149041	0.166838	0.00162478	0.164377	0.9173	0.985248	0.0840056	0.672856	0.0648007	0.0292843	0.451914	0.0310077	0.0627044	0.066243	0.0309563	0.886637			0.890165	0.766545	1.2191	1.02226		1.24623	0.682351
STR06	STR190521	1721	0.00522934	0.311824	0.00570089	0.290615	0.917285	0.931985	0.107088	0.675832	0.102876	0.0647204	0.629108	0.110313	0.072393	0.111822	0.0697154	0.930279			0.853347	0.654821	1.21641	1.08695		1.32218	0.55879
STR04	STR190521	1294	0.00446552	0.286895	0.00486863	0.267304	0.917203	0.931715	0.107323	0.681767	0.0876447	0.0648719	0.740169	0.0964683	0.08062	0.0967656	0.0665631	0.940537			0.810034	0.574176	1.21111	1.10407		1.33714	0.465102
STR05	STR190521	519	0.00221204	0.197929	0.00241175	0.187641	0.917194	0.948023	0.0977675	0.709555	0.0650432	0.0433014	0.665732	0.0462558	0.0669673	0.0695132	0.0452429	0.913422			0.874065	0.71411	1.18715	1.06872		1.26874	0.624179
STR09	STR190521	144	0.0149627	0.528386	0.0163143	0.481366	0.917153	0.911011	0.121584	0.67347	0.142558	0.133638	0.937424	0.150788	0.141149	0.163472	0.140952	0.956542			0.904966	0.703018	1.21854	1.1467		1.39731	0.636208
STR03	STR190521	1140	0.00334342	0.239892	0.00364568	0.229189	0.917091	0.955387	0.0941499	0.730081	0.081397	0.0522989	0.642517	0.0572639	0.0862409	0.0875664	0.0543957	0.897154			0.835831	0.677012	1.17035	1.07579		1.25905	0.565867
STR04	STR190521	633	0.00243099	0.202381	0.00265082	0.194225	0.91707	0.959703	0.0922024	0.745857	0.0681288	0.0454321	0.666855	0.0606372	0.0627044	0.0706916	0.0484355	0.891067			0.820407	0.639361	1.1579	1.03762		1.20146	0.524536
STR04	STR190521	1261	0.00678636	0.370891	0.00740028	0.347596	0.917041	0.937191	0.104054	0.619946	0.140491	0.0615032	0.437773	0.0799309	0.139879	0.14646	0.0657276	0.918073			0.843663	0.606973	1.27006	1.04249		1.32402	0.512081
STR03	STR190521	1050	0.00564392	0.32065	0.00615467	0.292962	0.917015	0.91365	0.119762	0.689808	0.09412	0.0763501	0.8112	0.100729	0.0814114	0.101069	0.0789839	0.940488			0.880226	0.68824	1.20403	1.07383		1.29292	0.605807
STR06	STR190521	1556	0.00586632	0.317552	0.00639776	0.305573	0.916933	0.962275	0.0912322	0.731046	0.0927731	0.0805107	0.867823	0.105487	0.10135	0.10806	0.0782133	0.916278			0.767638	0.548708	1.16957	1.16478		1.3623	0.421209
STR03	STR190521	300	0.00292121	0.226036	0.00318586	0.216748	0.916928	0.95891	0.0926787	0.718487	0.0766806	0.0485051	0.632561	0.0482949	0.0786517	0.0836634	0.0480065	0.902801			0.890278	0.769048	1.17975	1.09106		1.28719	0.684666
STR03	STR190521	2043	0.0151782	0.527772	0.0165557	0.486599	0.916794	0.921987	0.114058	0.684759	0.169221	0.114202	0.67487	0.147644	0.153854	0.184573	0.118231	0.931065			0.875249	0.668182	1.20846	1.09072		1.31809	0.584826
STR08	STR190521	375	0.00165485	0.162454	0.00180512	0.159276	0.916754	0.980439	0.085513	0.78797	0.0537218	0.039221	0.730076	0.046892	0.0475816	0.0590998	0.0403789	0.873945			0.859784	0.741688	1.12654	1.10011		1.23931	0.637691
STR07	STR190521	26	0.00177921	0.17699	0.00194083	0.173477	0.916728	0.980154	0.0856043	0.713743	0.0633068	0.0357839	0.565245	0.0592929	0.0379199	0.0641227	0.0344807	0.893069			0.910322	0.791332	1.18367	1.01289		1.19892	0.720367
STR09	STR190521	139	0.00603165	0.341504	0.00658016	0.325607	0.916643	0.953449	0.095475	0.649911	0.11124	0.0690375	0.620616	0.0915746	0.104657	0.130409	0.0807869	0.947162			0.870158	0.629353	1.24043	1.17232		1.45418	0.547636
STR02	STR190521	552	0.00132959	0.148142	0.00145054	0.144382	0.916612	0.974617	0.0871656	0.761326	0.0469654	0.0360453	0.767488	0.0440785	0.0406349	0.0516545	0.0401703	0.892306			0.874372	0.74232	1.14608	1.09984		1.26051	0.649064
STR09	STR190521	1457	0.00644457	0.376881	0.007031	0.354289	0.916594	0.940054	0.102714	0.570159	0.138748	0.0591395	0.426238	0.130821	0.0977714	0.151251	0.0658218	0.952261			0.824352	0.503855	1.32435	1.09012		1.44369	0.415354
STR07	STR190521	860	0.0681068	1.4266	0.0743067	1.03318	0.916563	0.724223	0.288122	0.420529	0.348174	0.24906	0.715332	0.259234	0.357136	0.364316	0.249151	1.19434			1.15726	0.735639	1.54206	1.04636		1.61355	0.851326
STR07	STR190521	1759	0.00360168	0.258766	0.00392967	0.246795	0.916536	0.95374	0.0954267	0.67593	0.0852813	0.0537727	0.630533	0.0648085	0.0834237	0.092245	0.0556461	0.930451			0.872839	0.666169	1.21632	1.08166		1.31564	0.581458
STR02	STR190521	1213	0.00565655	0.313343	0.00617169	0.296776	0.916532	0.947127	0.098805	0.723971	0.103765	0.0694082	0.668897	0.110196	0.0757599	0.110891	0.0701022	0.90471			0.842519	0.677557	1.17528	1.06868		1.25599	0.570855
STR09	STR190521	1365	0.00350673	0.251454	0.00382626	0.241906	0.916491	0.962032	0.0917349	0.696942	0.0742689	0.0601182	0.809467	0.0805581	0.0764269	0.0842853	0.0664124	0.935558			0.800884	0.56957	1.19785	1.13487		1.3594	0.456159
STR03	STR190521	1023	0.0274085	0.835305	0.0299061	0.69276	0.916486	0.82935	0.18999	0.493634	0.234589	0.14876	0.63413	0.251823	0.178001	0.260644	0.171656	1.08948			0.971681	0.611458	1.4233	1.11106		1.58138	0.594142
STR01	STR190521	213	0.00146212	0.150512	0.00159552	0.147305	0.916394	0.978694	0.0862782	0.811061	0.0491291	0.0378926	0.771285	0.0399617	0.0523636	0.0526529	0.0390004	0.864793			0.815115	0.698729	1.11038	1.07173		1.19003	0.569545
STR07	STR190521	1318	0.0021766	0.195781	0.00237529	0.189927	0.91635	0.970103	0.0888323	0.713591	0.070824	0.0391298	0.552494	0.0406777	0.0703241	0.075324	0.0403335	0.890285			0.88188	0.760884	1.18379	1.06354		1.25901	0.671009
STR04	STR190521	450	0.00715338	0.361648	0.00780671	0.334659	0.916312	0.925372	0.11213	0.687305	0.122378	0.0744248	0.608154	0.0916449	0.125409	0.129957	0.0815594	0.918807			0.833084	0.622408	1.20622	1.06193		1.28091	0.518518
STR07	STR190521	1243	0.00979114	0.452123	0.0106862	0.408228	0.91624	0.902913	0.128225	0.601907	0.151926	0.0820564	0.540109	0.0903182	0.153058	0.154026	0.0892804	0.966149			0.928855	0.708273	1.28895	1.01382		1.30677	0.657883
STR01	STR190521	1879	0.00214713	0.181565	0.00234366	0.176422	0.916143	0.971675	0.0885114	0.818471	0.055244	0.0494862	0.895775	0.0558086	0.0516746	0.0583087	0.0516746	0.866824			0.844621	0.744527	1.10535	1.05548		1.16667	0.628843
STR01	STR190521	134	0.00662749	0.34178	0.00723417	0.317763	0.916136	0.929729	0.109413	0.71296	0.113166	0.0745666	0.658915	0.108861	0.100593	0.114026	0.0767624	0.910286			0.815881	0.605211	1.18432	1.0076		1.19332	0.49378
STR05	STR190521	655	0.000936103	0.118665	0.0010219	0.117563	0.916045	0.990715	0.0844671	0.83539	0.0403723	0.0295223	0.73125	0.0393519	0.0296865	0.0410822	0.0296865	0.848884			0.859411	0.801305	1.0941	1.01758		1.11333	0.688651
STR07	STR190521	1449	0.00749285	0.400544	0.00818067	0.365764	0.915921	0.913166	0.120869	0.586888	0.146499	0.0651214	0.444519	0.0689452	0.144785	0.147015	0.0664826	0.946377			0.937033	0.750619	1.30534	1.00353		1.30994	0.703355
STR03	STR190521	627	0.00239904	0.215499	0.00261942	0.209484	0.915864	0.97209	0.0886445	0.649167	0.0722495	0.0422778	0.585164	0.0434654	0.0793416	0.079641	0.0427096	0.940819			0.877388	0.695652	1.24114	1.10231		1.36812	0.610357
STR02	STR190521	125	0.00282946	0.213637	0.0030894	0.203556	0.915861	0.952816	0.0964666	0.779044	0.0676287	0.05327	0.787683	0.0592305	0.0723163	0.0725259	0.0541268	0.883536			0.812018	0.660576	1.13297	1.07241		1.21501	0.5364
STR07	STR190521	1683	0.00274274	0.20939	0.00299514	0.201568	0.915728	0.962644	0.0921807	0.786104	0.0642842	0.0543238	0.845056	0.0661874	0.0606718	0.0691655	0.0589685	0.8827			0.825287	0.683002	1.12787	1.07593		1.21352	0.563673
STR06	STR190521	25	0.0294105	0.76571	0.03212	0.683958	0.915644	0.893234	0.136069	0.630353	0.259832	0.144118	0.55466	0.227521	0.212353	0.264433	0.156102	0.947776			0.870374	0.608727	1.25953	1.01771		1.28183	0.52982
STR03	STR190521	1990	0.00254184	0.202162	0.00277603	0.194074	0.915638	0.959994	0.0933673	0.781553	0.0642333	0.0503846	0.784399	0.0655431	0.0600237	0.0663551	0.0519	0.881896			0.804998	0.646098	1.13115	1.03303		1.16852	0.520108
STR07	STR190521	1565	0.035946	0.941441	0.0392625	0.773548	0.915531	0.821664	0.197329	0.509653	0.284734	0.160739	0.564524	0.18891	0.310943	0.311138	0.170127	1.05668			0.941718	0.611949	1.40076	1.09273		1.53066	0.576284
STR05	STR190521	1010	0.00200423	0.181723	0.00218917	0.177151	0.915524	0.974842	0.088143	0.762671	0.0661825	0.038558	0.582601	0.0531596	0.0593731	0.0657716	0.0386409	0.867492			0.807424	0.635005	1.14507	0.993791		1.13796	0.512718
STR03	STR190521	1672	0.00128853	0.143118	0.00140753	0.140061	0.915455	0.978646	0.0872002	0.790531	0.0432353	0.037946	0.877664	0.0413956	0.0420856	0.0492948	0.03762	0.881468			0.857184	0.739617	1.12471	1.14015		1.28234	0.633988
STR06	STR190521	551	0.00393639	0.274132	0.00430003	0.244638	0.915432	0.892409	0.136849	0.658247	0.076754	0.0652991	0.850759	0.072393	0.0779087	0.0843339	0.0692032	0.964892			0.911938	0.697935	1.23255	1.09876		1.35428	0.636474
STR09	STR190521	1494	0.00148717	0.15105	0.00162465	0.146283	0.915378	0.96844	0.0903157	0.81909	0.046469	0.0407481	0.876888	0.0426889	0.0475086	0.0500785	0.0424457	0.86594			0.837327	0.733287	1.10493	1.07767		1.19075	0.614001
STR01	STR190521	1154	0.00238164	0.197991	0.00260191	0.19201	0.915344	0.969788	0.0898856	0.763473	0.0646406	0.0469117	0.72573	0.0620096	0.0613206	0.0681026	0.0485055	0.887437			0.802689	0.626342	1.14447	1.05356		1.20576	0.502758
STR03	STR190521	995	0.00308638	0.232421	0.00337245	0.223219	0.915173	0.960411	0.0936104	0.717976	0.0763064	0.051499	0.674897	0.0814114	0.0558841	0.0818313	0.0555482	0.909276			0.846425	0.678385	1.18017	1.0724		1.26562	0.574202
STR01	STR190521	869	0.00283974	0.219359	0.00310321	0.21536	0.915099	0.98177	0.0868364	0.741616	0.0819857	0.0441013	0.537914	0.0633876	0.0771675	0.0842295	0.0442688	0.869871			0.78033	0.580551	1.16121	1.02737		1.19299	0.453022
STR03	STR190521	1965	0.0503498	1.07102	0.0550212	0.940927	0.915097	0.878537	0.148195	0.551589	0.331165	0.193581	0.584548	0.233195	0.360832	0.381954	0.204316	1.02051			0.901488	0.598374	1.34646	1.15337		1.55296	0.539427
STR01	STR190521	1890	0.00749669	0.379793	0.00819357	0.355247	0.914948	0.935369	0.106822	0.653108	0.12884	0.0740849	0.575016	0.13711	0.0881914	0.141372	0.0796101	0.935798			0.842855	0.619975	1.23739	1.09727		1.35775	0.522549
STR09	STR190521	1551	0.00409411	0.265697	0.00447479	0.249314	0.914927	0.938341	0.105068	0.728781	0.0740291	0.0704153	0.951184	0.0791811	0.0798696	0.0811795	0.0727979	0.91972			0.835258	0.647376	1.17139	1.09659		1.28453	0.540727
STR07	STR190521	222	0.00347999	0.262874	0.00380418	0.253414	0.914782	0.964013	0.0925051	0.63284	0.0892134	0.0496659	0.556709	0.0517089	0.0944549	0.0994342	0.0517089	0.946411			0.899243	0.712506	1.25705	1.11457		1.40107	0.640717
STR06	STR190521	863	0.0156262	0.564799	0.0170822	0.49766	0.914765	0.881127	0.146273	0.615569	0.18836	0.105627	0.560772	0.142028	0.175122	0.185679	0.111188	0.960584			0.890427	0.628259	1.27456	0.985767		1.25642	0.559418
STR07	STR190521	736	0.0279659	0.774894	0.0305751	0.686348	0.914664	0.885731	0.142617	0.585267	0.250274	0.142273	0.568472	0.153058	0.281296	0.282514	0.150466	0.987008			0.892006	0.649543	1.30714	1.12882		1.47553	0.579396
STR04	STR190521	98	0.0111451	0.456213	0.0121849	0.409318	0.914663	0.897208	0.133599	0.67291	0.123307	0.115082	0.933297	0.132988	0.136434	0.136575	0.121594	0.956869			0.84665	0.614251	1.21905	1.1076		1.35022	0.520056
STR05	STR190521	167	0.0433334	0.973299	0.0473771	0.81669	0.914648	0.839095	0.182142	0.57483	0.268277	0.20566	0.766596	0.281677	0.223685	0.307636	0.223584	1.02682			0.962973	0.687757	1.31896	1.14671		1.51246	0.662292
STR08	STR190521	1461	0.00241428	0.221677	0.00263968	0.202775	0.91461	0.91473	0.120675	0.617384	0.0720473	0.0426658	0.592192	0.0662005	0.0606838	0.0775412	0.0462469	0.966225			0.873541	0.600971	1.27269	1.07625		1.36974	0.524972
STR03	STR190521	414	0.00391938	0.258499	0.00428542	0.240992	0.914584	0.932273	0.109008	0.73707	0.080332	0.062121	0.773304	0.0834812	0.0676129	0.0844308	0.066404	0.907314			0.855425	0.694384	1.16478	1.05102		1.22422	0.593993
STR05	STR190521	946	0.00949449	0.416251	0.010382	0.38147	0.914517	0.916443	0.119537	0.688607	0.113152	0.106836	0.944185	0.12565	0.12565	0.129458	0.105865	0.946074			0.828195	0.601377	1.20508	1.1441		1.37873	0.498057
STR03	STR190521	580	0.00211867	0.185881	0.00231716	0.178305	0.914339	0.959245	0.0948625	0.770555	0.0568438	0.047456	0.834849	0.0545042	0.0586438	0.0651095	0.0473217	0.89109			0.821407	0.662844	1.1392	1.14541		1.30485	0.544465
STR09	STR190521	1022	0.0419035	0.97582	0.0458345	0.816711	0.914234	0.836949	0.184232	0.552994	0.282877	0.188609	0.666754	0.284363	0.238232	0.303011	0.197437	1.03483			0.933629	0.618553	1.34474	1.07118		1.44046	0.577499
STR03	STR190521	1170	0.00120237	0.132275	0.00131519	0.131585	0.914224	0.994786	0.0859347	0.863566	0.0401376	0.0381416	0.950271	0.0393258	0.0427755	0.0433283	0.0380449	0.844892			0.805558	0.714771	1.0761	1.07949		1.16164	0.575789
STR02	STR190521	724	0.00230531	0.198733	0.00252161	0.190434	0.914221	0.958241	0.0954036	0.7335	0.0642199	0.0457057	0.711707	0.0661177	0.0482108	0.0671464	0.0479659	0.903943			0.86913	0.723214	1.16762	1.04557		1.22082	0.628567
STR07	STR190521	1047	0.0045942	0.280205	0.00502534	0.261027	0.914207	0.931559	0.109748	0.735308	0.0875984	0.0667765	0.762302	0.0923866	0.0772186	0.0930428	0.0679483	0.907545			0.826049	0.64399	1.16618	1.06215		1.23866	0.531967
STR03	STR190521	2198	0.00715998	0.386046	0.00783209	0.338719	0.914185	0.877406	0.149645	0.603731	0.113887	0.0800475	0.702868	0.102109	0.0958999	0.13124	0.0878237	0.9953			0.974819	0.731188	1.287	1.15237		1.4831	0.712776
STR02	STR190521	1489	0.0105608	0.454932	0.0115522	0.422921	0.914182	0.929634	0.110977	0.641229	0.143937	0.0934187	0.649024	0.107441	0.161162	0.166376	0.0984813	0.958333			0.846848	0.609906	1.2488	1.15589		1.44348	0.516497
STR06	STR190521	1303	0.00150354	0.158955	0.00164472	0.152832	0.914162	0.961476	0.0940864	0.74778	0.0530408	0.0360923	0.680462	0.040678	0.0517093	0.0565271	0.0377184	0.891674			0.860266	0.714802	1.15641	1.06573		1.23242	0.61492
STR09	STR190521	688	0.00403485	0.309958	0.00441411	0.281663	0.91408	0.908713	0.125361	0.527752	0.117191	0.0438371	0.374064	0.113608	0.0633448	0.121668	0.0470736	0.962434			0.875824	0.560672	1.37653	1.03819		1.4291	0.49105
STR03	STR190521	794	0.00549779	0.33304	0.00601473	0.288217	0.914055	0.865412	0.159689	0.622881	0.0871312	0.0803387	0.922042	0.0883107	0.0876207	0.0990664	0.0805062	0.994328			0.946506	0.710507	1.26706	1.13698		1.44062	0.672499
STR02	STR190521	707	0.00342382	0.24654	0.00374589	0.230457	0.914018	0.934764	0.107929	0.707855	0.0782607	0.0557028	0.711759	0.073005	0.057853	0.0823511	0.0566663	0.920177			0.942015	0.810647	1.18858	1.05227		1.2507	0.763641
STR01	STR190521	843	0.00265175	0.220679	0.00290145	0.212528	0.91394	0.963062	0.0936523	0.684259	0.077091	0.0437965	0.568114	0.0854354	0.0482297	0.0871545	0.0481554	0.912746			0.825493	0.643548	1.2089	1.13054		1.36671	0.531245
STR09	STR190521	102	0.00845655	0.383876	0.00925299	0.357413	0.913926	0.931065	0.110276	0.721143	0.112964	0.095315	0.843761	0.104657	0.119116	0.124321	0.100191	0.92154			0.857737	0.678354	1.17758	1.10053		1.29596	0.581849
STR02	STR190521	1698	0.00297556	0.234604	0.0032559	0.222258	0.913899	0.947374	0.100911	0.679372	0.0784711	0.0482802	0.615261	0.0681839	0.0688726	0.0856267	0.0505113	0.92545			0.855866	0.633636	1.21324	1.09119		1.32387	0.542308
STR06	STR190521	254	0.0112007	0.445094	0.0122565	0.405095	0.913861	0.910135	0.124482	0.710482	0.123339	0.115626	0.937465	0.122723	0.125481	0.138157	0.118627	0.931295			0.896626	0.727343	1.18638	1.12014		1.32891	0.652154
STR06	STR190521	296	0.00117982	0.133535	0.00129105	0.131284	0.913844	0.983143	0.0877897	0.831451	0.0433741	0.0346335	0.798484	0.0434358	0.0358518	0.0460081	0.0358518	0.85591			0.842092	0.757631	1.09668	1.06073		1.16328	0.637995
STR05	STR190521	669	0.0224484	0.674373	0.024567	0.608111	0.913761	0.901742	0.130736	0.620288	0.175327	0.163022	0.929815	0.188475	0.185713	0.204495	0.179075	0.996565			0.901115	0.641339	1.26971	1.16636		1.48094	0.57792
STR05	STR190521	440	0.0335529	0.888067	0.0367201	0.736421	0.913747	0.829241	0.191307	0.534624	0.233806	0.182719	0.7815	0.23404	0.218852	0.268147	0.196878	1.06604			0.98044	0.655072	1.36765	1.14688		1.56853	0.642259
STR06	STR190521	1761	0.00761133	0.405688	0.00833102	0.386234	0.913614	0.952047	0.0988028	0.581147	0.148612	0.0652104	0.438796	0.0765298	0.158575	0.166581	0.0697222	0.948656			0.862781	0.627184	1.31177	1.12091		1.47037	0.541122
STR06	STR190521	369	0.0155312	0.619062	0.017	0.51881	0.913598	0.838059	0.183549	0.509268	0.187598	0.105411	0.561899	0.19029	0.117897	0.206636	0.110295	1.05639			1.00436	0.692283	1.40129	1.10148		1.54349	0.695301
STR09	STR190521	700	0.00285298	0.223325	0.0031232	0.206416	0.913479	0.924287	0.114971	0.718842	0.0677982	0.0535785	0.790264	0.0585251	0.0688531	0.0716502	0.055462	0.919967			0.876622	0.708	1.17946	1.05682		1.24647	0.620649
STR05	STR190521	474	0.00228401	0.204261	0.00250041	0.192946	0.913458	0.944607	0.102752	0.687922	0.0613379	0.0474112	0.772951	0.0510885	0.0600635	0.0664529	0.0503598	0.939138			0.918835	0.74433	1.20568	1.08339		1.30622	0.683917
STR07	STR190521	568	0.0196151	0.633682	0.0214741	0.542316	0.913427	0.855818	0.168177	0.613843	0.172976	0.144382	0.834692	0.164779	0.1634	0.193323	0.148641	0.99837			0.965451	0.72851	1.27636	1.11763		1.42649	0.703341
STR04	STR190521	332	0.00371106	0.247276	0.00406289	0.234109	0.913404	0.946753	0.101657	0.762684	0.0744126	0.0634982	0.853325	0.0702841	0.0799309	0.0812418	0.0655178	0.896506			0.823073	0.660581	1.14506	1.09177		1.25015	0.543707
STR02	STR190521	1593	0.087488	1.38076	0.0957838	1.1681	0.91339	0.84598	0.176702	0.576661	0.420044	0.265194	0.63135	0.382243	0.325079	0.455644	0.2821	1.00751			0.976049	0.704077	1.31686	1.08475		1.42847	0.687214
STR08	STR190521	1491	0.00265157	0.21889	0.00290313	0.200469	0.91335	0.915841	0.120793	0.695441	0.0697057	0.0484335	0.694828	0.0496504	0.073786	0.073992	0.0491926	0.926409			0.886652	0.72378	1.19914	1.06149		1.27288	0.641741
STR06	STR190521	1693	0.000841373	0.112113	0.000921232	0.112185	0.913313	1.00065	0.0866897	0.841178	0.0376696	0.0284386	0.754947	0.0296467	0.0379202	0.0416537	0.0296467	0.84795			0.829644	0.748415	1.09033	1.10577		1.20564	0.620918
STR02	STR190521	1435	0.00568644	0.319954	0.00622624	0.29893	0.913302	0.934293	0.108784	0.698033	0.107608	0.0672832	0.625264	0.111574	0.0812697	0.113002	0.0704119	0.914723			0.829569	0.627119	1.19691	1.05012		1.25691	0.520238
STR03	STR190521	1440	0.00279507	0.223276	0.00306068	0.214786	0.913219	0.961978	0.0947448	0.704561	0.0695466	0.0511713	0.735785	0.066233	0.0607136	0.0836264	0.0550472	0.924783			0.879409	0.695076	1.19135	1.20245		1.43255	0.611256
STR02	STR190521	670	0.00202972	0.183679	0.00222278	0.177663	0.913146	0.967246	0.0928251	0.75601	0.0629089	0.0410803	0.653013	0.0633628	0.042701	0.0643213	0.0420476	0.883163			0.865888	0.750175	1.1501	1.02245		1.17592	0.649568
STR04	STR190521	106	0.0149425	0.516988	0.0163641	0.47058	0.913129	0.910233	0.124919	0.702542	0.156416	0.121633	0.777623	0.161929	0.13161	0.167661	0.126246	0.92967			0.880612	0.701147	1.19306	1.07189		1.27883	0.617439
STR07	STR190521	1152	0.0182727	0.609323	0.0200115	0.523038	0.91311	0.858392	0.16614	0.618468	0.179129	0.129882	0.725076	0.141338	0.187531	0.189077	0.134895	0.985927			0.926393	0.689401	1.27157	1.05554		1.34219	0.638656
STR02	STR190521	1341	0.00276068	0.215026	0.00302347	0.204067	0.913084	0.949035	0.100756	0.750316	0.0686865	0.0511747	0.745047	0.0661177	0.0544094	0.0706171	0.050679	0.896979			0.892023	0.767405	1.15446	1.02811		1.18691	0.684543
STR07	STR190521	1364	0.0626456	1.22197	0.0686107	1.07684	0.913059	0.881236	0.147186	0.527206	0.362185	0.220227	0.60805	0.396435	0.307496	0.422596	0.257667	1.04906			0.867961	0.513901	1.37724	1.16679		1.60696	0.446046
STR02	STR190521	456	0.00224128	0.192376	0.00245473	0.188043	0.913043	0.977478	0.0898258	0.761036	0.0573201	0.049785	0.868543	0.057853	0.0585417	0.0634563	0.0536811	0.89807			0.826393	0.661765	1.1463	1.10705		1.26901	0.546878
STR02	STR190521	549	0.00383934	0.289062	0.00420506	0.272164	0.913029	0.941542	0.104792	0.577409	0.109869	0.0444929	0.404961	0.100554	0.0633628	0.114048	0.0479625	0.936312			0.881735	0.602591	1.31601	1.03803		1.36606	0.531325
STR05	STR190521	1109	0.00382258	0.323567	0.00418673	0.307587	0.913024	0.950615	0.100019	0.458816	0.130057	0.0374225	0.287739	0.0517788	0.133244	0.135937	0.0398966	0.965989			0.874396	0.554059	1.47632	1.04521		1.54307	0.484467
STR05	STR190521	1341	0.00166106	0.167009	0.0018193	0.163804	0.913021	0.980812	0.0890706	0.748371	0.0624576	0.0338618	0.542156	0.0462558	0.0566115	0.0632032	0.0356368	0.866952			0.811767	0.634328	1.15596	1.01194		1.16975	0.514927
STR03	STR190521	613	0.0271396	0.733057	0.0297252	0.646181	0.913016	0.881488	0.147008	0.634655	0.23097	0.149609	0.647744	0.195939	0.221467	0.237612	0.160477	0.963082			0.878111	0.625422	1.25525	1.02876		1.29135	0.54919
STR04	STR190521	295	0.021774	0.686554	0.0238517	0.60474	0.912889	0.880833	0.147611	0.580494	0.209905	0.132076	0.62922	0.204651	0.147459	0.223308	0.147459	1.00379			0.974916	0.72153	1.31251	1.06385		1.39631	0.703431
STR02	STR190521	292	0.0037976	0.26534	0.00416	0.247931	0.912885	0.934389	0.109059	0.677818	0.0741814	0.0651814	0.878676	0.0743825	0.0798923	0.0871967	0.0682029	0.951976			0.85996	0.639049	1.21463	1.17545		1.42774	0.549556
STR09	STR190521	1187	0.00102305	0.130573	0.00112071	0.13016	0.91286	0.996836	0.0871979	0.754055	0.0483429	0.0269448	0.557369	0.0261642	0.0475086	0.049865	0.0257189	0.867158			0.886166	0.823036	1.15159	1.03149		1.18785	0.729346
STR05	STR190521	746	0.00126212	0.147482	0.00138271	0.146631	0.912789	0.994235	0.0874017	0.729179	0.0516506	0.0311125	0.602364	0.0566115	0.0345192	0.0581114	0.0345192	0.890986			0.809176	0.645854	1.17107	1.12509		1.31755	0.522609
STR08	STR190521	348	0.00210471	0.184411	0.00230586	0.177915	0.912766	0.964774	0.0940783	0.77773	0.0552211	0.0485285	0.878803	0.0517192	0.0593046	0.0603223	0.0511663	0.88873			0.830501	0.686202	1.13393	1.09238		1.23868	0.569891
STR05	STR190521	1365	0.00292222	0.226745	0.00320153	0.2156	0.912759	0.950847	0.100135	0.714243	0.0676057	0.0550352	0.814061	0.0642058	0.0718	0.0738453	0.0564263	0.924429			0.833588	0.633892	1.18325	1.09229		1.29246	0.528404
STR03	STR190521	1062	0.00385417	0.267321	0.00422259	0.251611	0.912749	0.941233	0.105196	0.677756	0.0748462	0.0655648	0.875993	0.0786517	0.0731323	0.0847235	0.0729115	0.951924			0.880598	0.67006	1.21468	1.13197		1.37498	0.590053
STR03	STR190521	428	0.0124217	0.493108	0.0136093	0.434023	0.912735	0.880178	0.148232	0.641957	0.143225	0.110426	0.771	0.153164	0.127637	0.155277	0.109434	0.972021			0.87804	0.635403	1.24809	1.08415		1.35312	0.55791
STR04	STR190521	287	0.00462126	0.300965	0.0050633	0.275297	0.912697	0.914714	0.122047	0.641118	0.0967939	0.0607886	0.628021	0.0985355	0.0633935	0.104848	0.0629407	0.954944			0.929312	0.739815	1.24891	1.08321		1.35283	0.687519
STR01	STR190521	303	0.00425154	0.288743	0.00465837	0.265848	0.912667	0.920709	0.117958	0.640817	0.0911928	0.0593603	0.650932	0.0654545	0.0847464	0.101367	0.0590137	0.95894			0.961189	0.766453	1.2492	1.11156		1.38857	0.736706
STR09	STR190521	1263	0.00534993	0.315104	0.00586194	0.296331	0.912657	0.940422	0.105728	0.677097	0.10111	0.0673694	0.666295	0.0846893	0.0922631	0.117964	0.0742361	0.935139			0.890363	0.684686	1.21528	1.16669		1.41784	0.60962
STR03	STR190521	483	0.00765788	0.375804	0.00839092	0.344283	0.912639	0.916125	0.121107	0.681391	0.112736	0.0864881	0.767175	0.0938301	0.124187	0.131387	0.089272	0.943169			0.861868	0.65719	1.21144	1.16544		1.41186	0.566411
STR03	STR190521	1754	0.00177881	0.168445	0.00194922	0.165076	0.912576	0.979997	0.0896828	0.787811	0.0584146	0.038772	0.663739	0.0510546	0.0551942	0.0611861	0.038216	0.866607			0.792692	0.63125	1.12665	1.04745		1.1801	0.500387
STR06	STR190521	1774	0.00591908	0.331936	0.00648618	0.308882	0.912569	0.930546	0.111661	0.675078	0.101559	0.0742071	0.730678	0.112382	0.081356	0.113696	0.0807156	0.944255			0.856665	0.647395	1.21709	1.1195		1.36254	0.554601
STR03	STR190521	771	0.0033477	0.249649	0.00366853	0.223965	0.912547	0.897123	0.135025	0.674992	0.0736998	0.057835	0.784738	0.0669229	0.0738222	0.080568	0.0591276	0.948983			0.886882	0.677618	1.21717	1.09319		1.3306	0.600967
STR03	STR190521	1354	0.0026318	0.21741	0.00288408	0.201773	0.912527	0.928076	0.113246	0.699689	0.0692667	0.048377	0.698416	0.0593337	0.0669229	0.0720866	0.052688	0.924018			0.860983	0.662791	1.19549	1.04071		1.24416	0.570652
STR03	STR190521	1234	0.00604948	0.341515	0.00662972	0.304195	0.912478	0.890722	0.140006	0.651789	0.0910918	0.0845568	0.92826	0.0910704	0.0931402	0.102018	0.0877471	0.972155			0.92697	0.713187	1.23864	1.11995		1.38722	0.661104
STR07	STR190521	1073	0.000931674	0.118908	0.00102104	0.118845	0.912477	0.999463	0.0875249	0.828035	0.0375929	0.031555	0.839386	0.0351621	0.0330937	0.0411367	0.0323806	0.859812			0.871051	0.800653	1.09894	1.09427		1.20254	0.69741
STR09	STR190521	673	0.00164077	0.160591	0.00179817	0.157745	0.91247	0.982276	0.0893061	0.799492	0.0535872	0.038985	0.727507	0.0530169	0.0420004	0.0569153	0.0403749	0.867384			0.845064	0.736853	1.11839	1.06211		1.18785	0.622688
STR02	STR190521	1083	0.0136763	0.50252	0.0149893	0.454425	0.912405	0.904293	0.129741	0.680568	0.142141	0.122506	0.861865	0.156341	0.139123	0.159412	0.11928	0.949414			0.850392	0.628778	1.21217	1.1215		1.35945	0.534708
STR06	STR190521	892	0.00135143	0.15149	0.0014812	0.148192	0.912388	0.978235	0.0902753	0.740008	0.0516634	0.0333057	0.644667	0.0544672	0.0365413	0.0565397	0.0329042	0.891439			0.832284	0.679006	1.16247	1.09439		1.27219	0.565126
STR01	STR190521	1645	0.0012504	0.142757	0.0013705	0.139159	0.912366	0.974794	0.0911873	0.771015	0.0461635	0.0344874	0.747071	0.0365167	0.0440957	0.0514168	0.0365167	0.885031			0.885453	0.776533	1.13885	1.1138		1.26845	0.687583
STR09	STR190521	113	0.0022784	0.191082	0.00249743	0.185641	0.912301	0.971521	0.0922075	0.78415	0.0638046	0.0454662	0.712585	0.0530169	0.0599022	0.0692684	0.0485521	0.874352			0.846103	0.71742	1.12928	1.08563		1.22598	0.607012
STR08	STR190521	693	0.00582052	0.334839	0.00638022	0.313922	0.912275	0.937531	0.107694	0.652378	0.0915161	0.0809794	0.884864	0.0917153	0.0917153	0.111588	0.0894258	0.970574			0.912713	0.691955	1.23808	1.21932		1.50963	0.631557
STR09	STR190521	419	0.00141938	0.16005	0.00155591	0.157254	0.912249	0.982534	0.0894727	0.696305	0.0537221	0.03364	0.626185	0.0509513	0.0461316	0.05882	0.0364141	0.916013			0.824294	0.603873	1.1984	1.09489		1.31212	0.497768
STR07	STR190521	1241	0.00224838	0.216493	0.00246466	0.186574	0.912247	0.861803	0.163704	0.602826	0.0583655	0.0490482	0.840361	0.0558456	0.0537773	0.0666062	0.0508043	1.00775			0.987444	0.748655	1.28796	1.14119		1.46981	0.739254
STR08	STR190521	1440	0.00389414	0.26573	0.00426886	0.254524	0.91222	0.957831	0.0973835	0.693012	0.0739558	0.0670423	0.906519	0.0834403	0.0799923	0.0852026	0.0743609	0.942317			0.812965	0.583428	1.20124	1.15207		1.38392	0.474307
STR03	STR190521	659	0.00301165	0.236393	0.00330153	0.225808	0.912197	0.955223	0.098561	0.677244	0.0673608	0.0569255	0.845084	0.0676129	0.0724423	0.0802038	0.060467	0.951001			0.843927	0.614869	1.21514	1.19066		1.44682	0.518905
STR07	STR190521	1098	0.00142698	0.149273	0.00156436	0.145425	0.912185	0.974219	0.0915213	0.804759	0.0488158	0.0372193	0.762444	0.0455038	0.0413671	0.0521847	0.0394405	0.867512			0.859165	0.758081	1.11472	1.06901		1.19165	0.651317
STR08	STR190521	299	0.00240002	0.20099	0.00263112	0.19659	0.912163	0.97811	0.0905232	0.74658	0.0603776	0.0506114	0.838247	0.0565463	0.0675797	0.069744	0.0556065	0.905449			0.809619	0.628049	1.15734	1.15513		1.33688	0.508481
STR08	STR190521	1566	0.00731988	0.389244	0.00802557	0.349944	0.91207	0.899035	0.133887	0.607114	0.122164	0.0762904	0.62449	0.121368	0.088957	0.128126	0.0832916	0.980687			0.925341	0.677986	1.28341	1.0488		1.34604	0.627368
STR04	STR190521	57	0.00509606	0.294686	0.00558748	0.28377	0.91205	0.962957	0.0954328	0.737438	0.0865825	0.0749402	0.865535	0.0785528	0.0854434	0.101198	0.0775445	0.912212			0.898454	0.759267	1.16449	1.1688		1.36107	0.682166
STR01	STR190521	1339	0.00187038	0.170138	0.00205077	0.165408	0.912037	0.9722	0.0922516	0.811964	0.0537954	0.0442684	0.822904	0.0571866	0.0461627	0.0578838	0.0456353	0.867485			0.82312	0.708506	1.10977	1.076		1.19411	0.583185
STR01	STR190521	1205	0.00150485	0.160826	0.00165011	0.158501	0.911968	0.985543	0.0892114	0.731119	0.0578487	0.0331214	0.572552	0.0633876	0.0372057	0.0648681	0.0365636	0.883951			0.799388	0.638084	1.16952	1.12134		1.31143	0.510077
STR03	STR190521	331	0.00413977	0.27418	0.00453961	0.247642	0.911922	0.90321	0.130866	0.692014	0.0863026	0.0610748	0.707682	0.0752021	0.0800315	0.0909475	0.0629304	0.930196			0.88312	0.687836	1.20211	1.05382		1.2668	0.607442
STR08	STR190521	39	0.0247976	0.783405	0.0271933	0.656455	0.9119	0.837951	0.184449	0.507747	0.240131	0.131484	0.547551	0.222737	0.183431	0.263717	0.139498	1.05406			0.964385	0.606939	1.40338	1.09822		1.54123	0.585323
STR07	STR190521	1204	0.00116554	0.131751	0.0012782	0.130646	0.911863	0.99161	0.0885352	0.843781	0.0439405	0.0337733	0.768615	0.0441249	0.0344726	0.0458369	0.0344726	0.847669			0.838138	0.76625	1.08864	1.04316		1.13563	0.642223
STR09	STR190521	1194	0.00330572	0.245289	0.00362525	0.2346	0.911861	0.956425	0.0983226	0.690431	0.079821	0.0527302	0.660606	0.0667875	0.0750499	0.0898421	0.0584692	0.925261			0.864684	0.65951	1.20348	1.12554		1.35457	0.570268
STR08	STR190521	801	0.00137714	0.154848	0.00151029	0.152244	0.911839	0.98318	0.0897514	0.721734	0.054989	0.031887	0.57988	0.0399962	0.0537879	0.0604483	0.0344794	0.891202			0.825556	0.640141	1.17709	1.09928		1.29396	0.528473
STR09	STR190521	1476	0.00175028	0.174195	0.00191953	0.164432	0.91183	0.943957	0.104474	0.72485	0.0599934	0.0371463	0.619174	0.0578366	0.0392463	0.0609651	0.0381033	0.896621			0.897145	0.771094	1.17456	1.0162		1.19359	0.691784
STR03	STR190521	442	0.0124145	0.533793	0.013615	0.492377	0.911827	0.922412	0.117449	0.547512	0.184955	0.0854622	0.46207	0.105559	0.204908	0.206667	0.0916457	0.986981			0.859662	0.573953	1.35146	1.11739		1.51011	0.493405
STR01	STR190521	1926	0.00713306	0.368793	0.00782282	0.347769	0.911827	0.942992	0.104997	0.659053	0.0980714	0.0926069	0.944281	0.0964593	0.111617	0.118917	0.0961302	0.967055			0.886195	0.662522	1.2318	1.21256		1.49362	0.587124
STR01	STR190521	2011	0.00670819	0.361015	0.0073576	0.337265	0.911736	0.934214	0.110083	0.646793	0.110955	0.0769781	0.693776	0.128842	0.0847464	0.129107	0.0796299	0.960485			0.845117	0.614365	1.24342	1.1636		1.44684	0.51921
STR02	STR190521	884	0.00132769	0.14881	0.00145624	0.13952	0.911726	0.937568	0.10812	0.753425	0.0451084	0.0374757	0.830792	0.0385687	0.0454559	0.047302	0.0384096	0.900963			0.885516	0.757305	1.15207	1.04863		1.2081	0.670606
STR07	STR190521	816	0.00330412	0.245715	0.00362402	0.230426	0.911726	0.937778	0.107999	0.687704	0.0816329	0.0515348	0.631299	0.085492	0.0530878	0.0900441	0.0525752	0.922578			0.886547	0.728006	1.20587	1.10304		1.33012	0.645411
STR09	STR190521	145	0.0178352	0.629943	0.0195622	0.577599	0.911715	0.916907	0.121238	0.564787	0.237956	0.0954313	0.401046	0.100526	0.238232	0.238629	0.0954875	0.944762			0.929785	0.744734	1.33063	1.00283		1.3344	0.692443
STR06	STR190521	775	0.000937394	0.118436	0.00102819	0.116863	0.911697	0.986717	0.0892968	0.839775	0.0392594	0.030401	0.774363	0.0365413	0.0337834	0.041056	0.0308335	0.850097			0.842067	0.759338	1.09124	1.04576		1.14117	0.639414
STR09	STR190521	1120	0.0047123	0.289844	0.00516931	0.272027	0.911592	0.938528	0.107679	0.704877	0.082337	0.0728699	0.88502	0.0901975	0.0812466	0.0926963	0.0717661	0.933735			0.845302	0.643033	1.19109	1.12582		1.34094	0.543557
STR01	STR190521	656	0.0010719	0.137649	0.00117587	0.136667	0.911587	0.992869	0.0887005	0.710922	0.0554752	0.0246018	0.443474	0.0248038	0.0544306	0.0558256	0.0248038	0.859476			0.868616	0.793952	1.18601	1.00632		1.1935	0.68964
STR09	STR190521	97	0.00422258	0.278661	0.00463218	0.259336	0.911575	0.930653	0.112374	0.68334	0.0879456	0.0611328	0.695121	0.077804	0.0888205	0.0920316	0.067557	0.934611			0.836194	0.611031	1.20971	1.04646		1.26592	0.51094
STR02	STR190521	517	0.00244003	0.20985	0.00267672	0.196861	0.911572	0.938103	0.107939	0.696281	0.0577431	0.0538028	0.931761	0.057853	0.0619854	0.0657905	0.0541215	0.940646			0.875556	0.680423	1.19842	1.13937		1.36543	0.595749
STR02	STR190521	1694	0.00118776	0.148782	0.00130302	0.146278	0.91154	0.983171	0.0900468	0.674277	0.059429	0.0254472	0.428194	0.0585417	0.0254829	0.058869	0.0254829	0.876463			0.885346	0.796185	1.21781	0.990577		1.20634	0.704899
STR01	STR190521	52	0.00195155	0.180562	0.00214096	0.173699	0.91153	0.961988	0.0962906	0.752204	0.0582941	0.0426251	0.731208	0.0427177	0.0571866	0.0609829	0.0427177	0.894588			0.903676	0.798873	1.15301	1.04612		1.20619	0.721922
STR08	STR190521	963	0.00193685	0.187377	0.00212516	0.179404	0.91139	0.957446	0.0982986	0.693221	0.0629482	0.0391762	0.622356	0.0613734	0.0455129	0.0694331	0.0434628	0.917397			0.876525	0.693395	1.20106	1.10302		1.32479	0.607778
STR08	STR190521	104	0.00132055	0.145667	0.00144895	0.142501	0.911388	0.978265	0.0912385	0.782066	0.0508228	0.0330833	0.650953	0.05034	0.0365482	0.051535	0.0343209	0.868037			0.838244	0.717757	1.13078	1.01401		1.14663	0.601655
STR03	STR190521	558	0.00316635	0.277361	0.00347432	0.257645	0.911358	0.928917	0.113623	0.517225	0.111546	0.0361421	0.324009	0.0931402	0.0779618	0.107772	0.0350707	0.939005			0.810513	0.436054	1.39047	0.966165		1.34342	0.353427
STR01	STR190521	1719	0.00188794	0.188997	0.00207165	0.180983	0.91132	0.957597	0.0982963	0.664181	0.067933	0.0353848	0.520879	0.0461627	0.0613206	0.070846	0.0357726	0.91464			0.879194	0.666946	1.22703	1.04288		1.27965	0.586375
STR08	STR190521	405	0.00203671	0.189899	0.002235	0.1835	0.911277	0.966305	0.0949064	0.709731	0.0655404	0.0395667	0.603698	0.0710277	0.0393066	0.0729303	0.0393066	0.903359			0.860562	0.729518	1.18701	1.11275		1.32085	0.627795
STR05	STR190521	688	0.00619382	0.32757	0.00679723	0.311279	0.911226	0.950265	0.101756	0.725369	0.103334	0.0763176	0.738551	0.0945827	0.0932019	0.11629	0.0853542	0.911681			0.872197	0.702622	1.17414	1.12538		1.32136	0.612825
STR05	STR190521	1309	0.00142751	0.152543	0.00156669	0.149378	0.911165	0.979255	0.0912248	0.770913	0.0468582	0.0387886	0.827787	0.0393519	0.0462558	0.0547628	0.0391747	0.890535			0.890941	0.784237	1.13893	1.16869		1.33106	0.698709
STR09	STR190521	670	0.0158289	0.519668	0.0173729	0.485125	0.911123	0.933528	0.110985	0.736559	0.159433	0.12641	0.792874	0.162493	0.150788	0.166391	0.129564	0.909009			0.829395	0.646022	1.16519	1.04364		1.21604	0.535807
STR01	STR190521	1947	0.000977912	0.122964	0.00107333	0.122134	0.911101	0.993251	0.0891545	0.812749	0.0356596	0.0349167	0.979166	0.0344498	0.0351388	0.0412132	0.0344498	0.87114			0.883505	0.807843	1.10923	1.15574		1.28198	0.713734
STR03	STR190521	577	0.00185307	0.174675	0.00203395	0.170929	0.91107	0.978553	0.0914801	0.763203	0.0640163	0.0368562	0.575732	0.0607136	0.0448453	0.0662617	0.038944	0.86582			0.827381	0.680594	1.14467	1.03508		1.18482	0.563111
STR03	STR190521	899	0.00331534	0.249551	0.00363901	0.226051	0.911053	0.905832	0.129535	0.668991	0.0797476	0.0529322	0.663747	0.0551942	0.0821013	0.0868377	0.0540447	0.940424			0.908808	0.731618	1.22262	1.08891		1.33131	0.6649
STR01	STR190521	651	0.00393443	0.273544	0.00431895	0.258364	0.910969	0.944503	0.104911	0.660749	0.0972444	0.0515143	0.52974	0.0640766	0.0930144	0.101158	0.0532205	0.919423			0.870656	0.660135	1.23022	1.04024		1.27973	0.574751
STR07	STR190521	1418	0.00514512	0.331069	0.00564851	0.30579	0.910881	0.923644	0.117356	0.589888	0.117507	0.0557497	0.474438	0.0586034	0.123412	0.123789	0.0575861	0.955428			0.909452	0.711403	1.30201	1.05346		1.37162	0.646987
STR07	STR190521	219	0.00319621	0.244002	0.00350899	0.229366	0.910864	0.940017	0.107439	0.674621	0.0860093	0.0473152	0.550117	0.0523984	0.085492	0.0864898	0.0494253	0.915067			0.884767	0.713497	1.2175	1.00559		1.2243	0.631279
STR06	STR190521	448	0.00162998	0.167563	0.0017897	0.163005	0.910757	0.972797	0.093297	0.729515	0.0571024	0.0363445	0.63648	0.0558461	0.0441253	0.0595374	0.0389648	0.896571			0.838057	0.661458	1.1708	1.04264		1.22073	0.55434
STR03	STR190521	941	0.0018107	0.17714	0.00198825	0.172294	0.910701	0.972643	0.0933949	0.72514	0.0587663	0.0392309	0.667576	0.046915	0.0524345	0.0681074	0.0416535	0.903803			0.891501	0.736068	1.17433	1.15895		1.36099	0.656206
STR03	STR190521	135	0.00728327	0.368974	0.00799774	0.331582	0.910665	0.898659	0.135095	0.672272	0.111393	0.0832486	0.747339	0.115218	0.0890006	0.115424	0.0849811	0.947827			0.90338	0.710254	1.21963	1.03619		1.26376	0.641629
STR03	STR190521	37	0.00339625	0.245342	0.00372946	0.232097	0.910657	0.946016	0.104386	0.709035	0.0844698	0.0511928	0.606049	0.0883107	0.0558841	0.0889979	0.0520319	0.904234			0.85073	0.688175	1.18759	1.05361		1.25125	0.585451
STR01	STR190521	348	0.00422876	0.295327	0.00464366	0.278508	0.910652	0.943049	0.105955	0.609278	0.112472	0.0478718	0.425635	0.0537416	0.111617	0.114816	0.0520827	0.920921			0.892989	0.70497	1.28113	1.02085		1.30784	0.62953
STR02	STR190521	123	0.0129211	0.514163	0.0141895	0.473074	0.91061	0.920086	0.119903	0.614199	0.189214	0.0869478	0.459522	0.10813	0.184579	0.185583	0.0898332	0.93091			0.878284	0.6474	1.27598	0.980814		1.2515	0.568601
STR05	STR190521	1332	0.0143085	0.607958	0.0157131	0.480111	0.910608	0.789711	0.2285	0.48647	0.155861	0.116887	0.749944	0.136696	0.158098	0.172671	0.129576	1.11451			1.03116	0.662079	1.43375	1.10785		1.58838	0.682707
STR03	STR190521	1706	0.00669874	0.367022	0.00735657	0.328227	0.910579	0.894297	0.138453	0.624911	0.104814	0.0813733	0.776356	0.104179	0.104179	0.114497	0.0879228	0.985624			0.880749	0.61721	1.265	1.09238		1.38186	0.543607
STR03	STR190521	1241	0.00358951	0.260618	0.00394223	0.239375	0.910529	0.91849	0.121033	0.664104	0.077409	0.059041	0.762715	0.0717524	0.0814114	0.086887	0.0666513	0.954994			0.850782	0.614488	1.22711	1.12244		1.37735	0.522796
STR06	STR190521	1561	0.00186195	0.178929	0.00204496	0.173787	0.910507	0.97126	0.0939949	0.730829	0.0628119	0.037743	0.60089	0.057225	0.0496409	0.0676934	0.0424143	0.889709			0.837167	0.655455	1.16975	1.07772		1.26066	0.548726
STR03	STR190521	1033	0.000977703	0.122489	0.00107386	0.120529	0.910461	0.983996	0.0909581	0.818884	0.0380406	0.0327242	0.860243	0.0372561	0.0331165	0.0396213	0.0328867	0.865465			0.87029	0.792439	1.10507	1.04155		1.15098	0.689651
STR03	STR190521	1968	0.0644708	1.65587	0.0708192	0.985785	0.910358	0.595328	0.414482	0.295475	0.347169	0.236446	0.68107	0.307707	0.329785	0.360833	0.24747	1.41863			1.29874	0.635322	1.83967	1.03936		1.91207	0.825115
STR05	STR190521	1289	0.00215485	0.19359	0.00236743	0.18605	0.910207	0.961049	0.097877	0.722537	0.0628752	0.0436362	0.694014	0.0469462	0.0621346	0.0691833	0.0469462	0.908776			0.887371	0.738725	1.17644	1.10033		1.29447	0.655523
STR07	STR190521	1435	0.00693765	0.346519	0.00762214	0.322995	0.910196	0.932114	0.112575	0.726054	0.0959138	0.092096	0.960196	0.102728	0.10066	0.109573	0.0950657	0.921544			0.851865	0.670911	1.17359	1.14241		1.34072	0.571525
STR09	STR190521	882	0.00228172	0.202306	0.00250691	0.193962	0.910174	0.958752	0.098844	0.700572	0.0719654	0.0403691	0.560952	0.0413119	0.0716072	0.074157	0.0412069	0.900465			0.895803	0.771314	1.19474	1.03045		1.23113	0.690946
STR06	STR190521	1023	0.000736795	0.110371	0.000809524	0.110172	0.910159	0.998198	0.0898595	0.760063	0.0340419	0.0275577	0.809525	0.0289572	0.0324045	0.0399885	0.028057	0.895871			0.899344	0.785207	1.14703	1.17469		1.3474	0.706172
STR05	STR190521	411	0.00172826	0.168973	0.0018989	0.164054	0.910141	0.970885	0.0944585	0.760649	0.052847	0.041639	0.787916	0.0428038	0.0545404	0.0575675	0.0409402	0.894171			0.867916	0.740302	1.14659	1.08932		1.24901	0.64252
STR09	STR190521	703	0.0014867	0.168911	0.00163366	0.165235	0.910041	0.978239	0.0925539	0.654813	0.0678099	0.0279151	0.411668	0.0612792	0.0447545	0.0666312	0.0277285	0.882272			0.796496	0.542091	1.23578	0.982617		1.2143	0.431774
STR02	STR190521	1120	0.00327677	0.252984	0.00360075	0.225965	0.910025	0.893199	0.139649	0.643385	0.0788632	0.0529032	0.670822	0.080581	0.057853	0.0830194	0.0541134	0.95997			0.913733	0.70289	1.24671	1.0527		1.31241	0.642254
STR03	STR190521	1284	0.00128996	0.146016	0.00141753	0.145229	0.910007	0.99461	0.0901545	0.7603	0.0444733	0.0369306	0.830401	0.0407057	0.0413956	0.0517215	0.0407057	0.896861			0.889242	0.765537	1.14685	1.16298		1.33377	0.680747
STR05	STR190521	283	0.0110731	0.485486	0.0121689	0.419218	0.909953	0.863502	0.163524	0.590372	0.143129	0.0985036	0.688217	0.110462	0.150504	0.162563	0.10097	1.0046			0.930172	0.666055	1.30148	1.13578		1.4782	0.619546
STR02	STR190521	1732	0.009346	0.423764	0.0102719	0.374049	0.909859	0.882683	0.147948	0.654015	0.126913	0.0937624	0.738791	0.132924	0.103998	0.138338	0.0958422	0.960151			0.894312	0.67608	1.23653	1.09002		1.34785	0.604626
STR05	STR190521	360	0.0139076	0.508485	0.0152856	0.46617	0.909853	0.916783	0.122685	0.675937	0.153135	0.115635	0.755121	0.147052	0.151194	0.166982	0.122702	0.945949			0.852458	0.625528	1.21632	1.09043		1.3263	0.533236
STR06	STR190521	86	0.000676426	0.104855	0.00074345	0.104325	0.909847	0.994946	0.090295	0.773129	0.0324479	0.0265426	0.818008	0.0303361	0.0275783	0.0380391	0.0264204	0.888744			0.905258	0.808523	1.1373	1.17231		1.33327	0.731922
STR04	STR190521	131	0.00132138	0.144748	0.00145242	0.14144	0.909774	0.977148	0.0930745	0.792522	0.0456379	0.0368648	0.807767	0.046167	0.0385873	0.0485921	0.0383665	0.877233			0.853927	0.741738	1.1233	1.06473		1.19601	0.63339
STR07	STR190521	347	0.00133239	0.146642	0.00146454	0.142564	0.90977	0.972194	0.0944177	0.778619	0.0436406	0.0388732	0.890758	0.0468827	0.0441249	0.0478909	0.0380577	0.88859			0.805657	0.644072	1.13328	1.09739		1.24365	0.518901
STR03	STR190521	2374	0.00841139	0.418146	0.00924581	0.374976	0.909751	0.896757	0.137128	0.604534	0.132001	0.0811332	0.614639	0.0917603	0.132466	0.143778	0.0852845	0.980944			0.93242	0.692003	1.28614	1.08922		1.40089	0.645238
STR06	STR190521	211	0.0027347	0.230382	0.00300613	0.221074	0.909709	0.959597	0.0989186	0.647475	0.0857822	0.0405903	0.473179	0.0634301	0.0717036	0.092431	0.0472895	0.911518			0.852422	0.601275	1.24276	1.07751		1.33909	0.51254
STR04	STR190521	639	0.00345989	0.240063	0.00380365	0.228725	0.909624	0.95277	0.101973	0.754436	0.0776237	0.0567516	0.731111	0.08062	0.0613263	0.08435	0.0613263	0.893255			0.845611	0.699798	1.1513	1.08665		1.25106	0.591757
STR06	STR190521	555	0.0225797	0.674235	0.0248238	0.586548	0.909597	0.869946	0.158387	0.624173	0.193645	0.148464	0.766683	0.175812	0.181327	0.216912	0.156625	0.985409			0.943939	0.708283	1.26575	1.12015		1.41783	0.668576
STR08	STR190521	76	0.00587664	0.326206	0.00646154	0.305454	0.909479	0.936384	0.11064	0.693994	0.106394	0.0703268	0.661002	0.0786131	0.11792	0.119842	0.0760431	0.92294			0.829901	0.633939	1.20039	1.12639		1.35211	0.526107
STR06	STR190521	713	0.0892107	1.49784	0.0980912	1.19639	0.909467	0.798741	0.220684	0.499683	0.412771	0.275181	0.666668	0.382649	0.390233	0.443236	0.291508	1.08862			0.968998	0.597437	1.41466	1.07381		1.51907	0.578916
STR05	STR190521	259	0.00241652	0.206352	0.00265722	0.200063	0.909417	0.969522	0.0955728	0.713152	0.0726105	0.0423742	0.583582	0.0469462	0.0711096	0.0725035	0.0463565	0.897303			0.87396	0.723872	1.18416	0.998527		1.18241	0.632636
STR05	STR190521	166	0.0343241	0.888247	0.0377487	0.738509	0.909279	0.831423	0.191438	0.546691	0.239287	0.182637	0.763255	0.25199	0.211948	0.272323	0.194577	1.05261			0.95729	0.642667	1.35247	1.13806		1.5392	0.615218
STR02	STR190521	1113	0.00467751	0.316588	0.00514426	0.303855	0.909267	0.959781	0.0992473	0.586457	0.124106	0.0479878	0.386667	0.0991766	0.095733	0.131494	0.049808	0.91981			0.81214	0.492656	1.30582	1.05953		1.38355	0.400105
STR06	STR190521	1708	0.00664494	0.386371	0.00730806	0.333447	0.909262	0.863023	0.164305	0.55936	0.102029	0.0829233	0.81274	0.100661	0.113761	0.119485	0.0926773	1.04451			0.900963	0.580282	1.33707	1.17109		1.56583	0.522813
STR09	STR190521	387	0.00621749	0.369812	0.00683805	0.339698	0.909248	0.91857	0.121929	0.571299	0.138998	0.0569529	0.409738	0.139772	0.067476	0.145749	0.0610481	0.943632			0.892197	0.659244	1.32303	1.04857		1.38728	0.588176
STR01	STR190521	415	0.00189269	0.177835	0.00208162	0.171822	0.909236	0.96619	0.0968567	0.752063	0.0604549	0.0398619	0.659366	0.0447847	0.0613206	0.0642837	0.0429676	0.886367			0.838012	0.689196	1.15312	1.06333		1.22615	0.577554
STR02	STR190521	127	0.0529264	1.08066	0.0582134	0.90826	0.909178	0.840466	0.183574	0.569512	0.321983	0.20929	0.650005	0.240366	0.337476	0.337521	0.227813	1.01705			0.935085	0.652465	1.3251	1.04826		1.38905	0.61011
STR02	STR190521	1702	0.00100656	0.139376	0.00110712	0.138004	0.909169	0.990159	0.0913627	0.651139	0.0540429	0.0237143	0.438805	0.0241054	0.0550981	0.0581515	0.0238792	0.896225			0.879859	0.757857	1.23926	1.07602		1.33348	0.666807
STR01	STR190521	409	0.00354754	0.27871	0.00390215	0.250016	0.909124	0.897046	0.137324	0.573894	0.0906295	0.0498388	0.549918	0.0971483	0.0633876	0.104786	0.0532333	0.992075			0.868062	0.576087	1.32003	1.1562		1.52623	0.500079
STR01	STR190521	1313	0.00608774	0.366988	0.0066968	0.32979	0.909052	0.898642	0.13618	0.568019	0.130261	0.0595047	0.456812	0.0978373	0.11644	0.134638	0.0610656	0.966949			0.856337	0.534378	1.32684	1.0336		1.37143	0.457608
STR02	STR190521	1468	0.00502995	0.306427	0.00553322	0.276621	0.909044	0.90273	0.133171	0.67316	0.0809877	0.0790778	0.976417	0.0833359	0.0867795	0.091642	0.0813251	0.957194			0.900645	0.695527	1.21882	1.13156		1.37917	0.626423
STR09	STR190521	511	0.00194134	0.177911	0.00213571	0.17252	0.90899	0.969698	0.095922	0.770736	0.0511185	0.048354	0.945919	0.0564595	0.0543939	0.0575243	0.0495374	0.894271			0.802459	0.632139	1.13906	1.12531		1.2818	0.507266
STR03	STR190521	1612	0.00159698	0.159704	0.00175691	0.154099	0.908968	0.9649	0.0975646	0.786819	0.0480886	0.0422831	0.879275	0.0441553	0.0496747	0.052439	0.0441553	0.883598			0.85103	0.728082	1.12736	1.09047		1.22935	0.61962
STR03	STR190521	1127	0.00371089	0.258973	0.00408265	0.238828	0.908943	0.922212	0.11976	0.695312	0.078659	0.0600675	0.763645	0.0800315	0.0627834	0.0842785	0.0627834	0.933393			0.906673	0.738537	1.19925	1.07144		1.28493	0.669612
STR05	STR190521	1362	0.00312098	0.238265	0.00343365	0.225588	0.908939	0.946794	0.105465	0.690842	0.0806455	0.0492743	0.610999	0.0842269	0.0573019	0.0884258	0.0528905	0.916971			0.841756	0.646652	1.20312	1.09648		1.3192	0.544323
STR05	STR190521	1073	0.0032816	0.243176	0.00361048	0.229934	0.908911	0.945544	0.106126	0.697357	0.0728813	0.0573298	0.786618	0.0800846	0.0669673	0.0806214	0.0589079	0.933776			0.826837	0.611891	1.19749	1.1062		1.32467	0.505934
STR04	STR190521	1173	0.00190443	0.183266	0.00209531	0.176451	0.908906	0.962813	0.0983927	0.712544	0.0525887	0.0461088	0.876782	0.0516795	0.0544357	0.0600906	0.0482103	0.928423			0.863524	0.676962	1.18466	1.14265		1.35365	0.584573
STR09	STR190521	1433	0.00317346	0.236358	0.00349156	0.225054	0.908893	0.952173	0.102897	0.713839	0.0764597	0.0528457	0.691158	0.0550825	0.0771155	0.080887	0.0540917	0.913953			0.893956	0.747098	1.18359	1.0579		1.25212	0.667873
STR02	STR190521	903	0.000812551	0.112703	0.000894139	0.11162	0.908753	0.990395	0.0917508	0.803878	0.0360759	0.0286777	0.794925	0.030304	0.0344363	0.0393961	0.0294997	0.870245			0.870423	0.778636	1.11533	1.09203		1.21798	0.677743
STR03	STR190521	990	0.0213267	0.66041	0.0234682	0.579203	0.908748	0.877035	0.153125	0.614477	0.182834	0.148517	0.812308	0.182831	0.19387	0.204019	0.160121	0.996542			0.876573	0.601679	1.2757	1.11587		1.42351	0.527415
STR08	STR190521	962	0.00524465	0.297393	0.00577154	0.280591	0.908709	0.943502	0.107359	0.745184	0.0848443	0.0787053	0.927644	0.0910257	0.0806819	0.0971342	0.0765614	0.909184			0.865988	0.714128	1.15843	1.14485		1.32623	0.618427
STR09	STR190521	1196	0.00472131	0.296799	0.00519586	0.268645	0.908668	0.905141	0.131681	0.673516	0.0927664	0.064801	0.69854	0.0922631	0.0722957	0.0991891	0.0708935	0.941815			0.901801	0.707818	1.2185	1.06924		1.30286	0.638311
STR07	STR190521	338	0.00388261	0.29374	0.00427287	0.278607	0.908666	0.948479	0.104863	0.565467	0.115474	0.0428104	0.370736	0.117207	0.0461933	0.117725	0.0459467	0.927886			0.898837	0.71712	1.32983	1.01949		1.35575	0.644574
STR01	STR190521	1765	0.00126559	0.153406	0.00139281	0.148693	0.908657	0.969276	0.0963716	0.675799	0.0526868	0.0305845	0.580496	0.0434067	0.0482297	0.0587548	0.0356432	0.921122			0.837037	0.604535	1.21644	1.11517		1.35654	0.506018
STR01	STR190521	1888	0.0151738	0.559761	0.0166995	0.490616	0.908636	0.876474	0.153642	0.608553	0.16689	0.115764	0.693658	0.155024	0.175694	0.180976	0.11832	0.990188			0.846282	0.557107	1.28189	1.08441		1.39009	0.471469
STR08	STR190521	1354	0.0173622	0.643646	0.0191088	0.57713	0.908595	0.896657	0.137966	0.526647	0.250434	0.0882716	0.352474	0.122057	0.238598	0.244291	0.0936988	0.950156			0.89233	0.596176	1.37797	0.975469		1.34417	0.531985
STR03	STR190521	1886	0.0304906	0.824878	0.0335584	0.706899	0.908583	0.856974	0.169746	0.563114	0.237299	0.163599	0.68942	0.222846	0.214567	0.258189	0.174621	1.02879			0.942904	0.637671	1.33261	1.08803		1.44992	0.601263
STR02	STR190521	1274	0.00203162	0.185667	0.00223606	0.178722	0.90857	0.962591	0.0987869	0.740594	0.0580182	0.0445849	0.768464	0.0585417	0.0475221	0.0659597	0.0468934	0.904785			0.875262	0.730264	1.16201	1.13688		1.32107	0.639173
STR09	STR190521	1351	0.0117447	0.534754	0.0129275	0.505523	0.908504	0.945339	0.10658	0.516114	0.211809	0.0706007	0.333323	0.207248	0.0764269	0.207441	0.0759415	0.94677			0.942547	0.741492	1.39196	0.979379		1.36326	0.698892
STR07	STR190521	509	0.0104699	0.459923	0.0115247	0.405777	0.908476	0.882272	0.14912	0.621989	0.148682	0.0896594	0.603029	0.148922	0.102039	0.152225	0.0986855	0.964842			0.916326	0.689001	1.26797	1.02383		1.29819	0.63135
STR07	STR190521	1365	0.0151174	0.559152	0.0166408	0.517539	0.908449	0.925578	0.117984	0.607612	0.176063	0.109325	0.62094	0.146164	0.182705	0.203505	0.119937	0.979636			0.850115	0.566091	1.28288	1.15587		1.48284	0.481242
STR06	STR190521	552	0.0033845	0.284033	0.00372581	0.272392	0.908395	0.959017	0.100355	0.527191	0.112948	0.038153	0.337793	0.111692	0.0434358	0.112458	0.0429865	0.93988			0.915479	0.697629	1.37726	0.995663		1.37129	0.638665
STR08	STR190521	1112	0.00167863	0.190135	0.00184792	0.183442	0.908389	0.964795	0.0981425	0.583497	0.0736805	0.0290077	0.393695	0.0331003	0.0724068	0.0780729	0.0304161	0.92579			0.901055	0.700397	1.30912	1.05961		1.38717	0.631096
STR08	STR190521	1670	0.00213086	0.185859	0.0023458	0.180061	0.908372	0.9688	0.096794	0.77517	0.0550108	0.0493194	0.89654	0.0572359	0.0544775	0.0598713	0.0518571	0.890726			0.831858	0.683392	1.1358	1.08835		1.23615	0.568485
STR07	STR190521	533	0.0419995	1.02889	0.0462381	0.892611	0.90833	0.867544	0.161084	0.498554	0.27904	0.191641	0.686786	0.310943	0.23924	0.351657	0.210153	1.09299			0.935048	0.564586	1.41626	1.26024		1.78483	0.527915
STR08	STR190521	881	0.00120595	0.14752	0.00132769	0.142645	0.908309	0.96696	0.0974619	0.696371	0.0493626	0.0311058	0.630149	0.0482712	0.0344794	0.0529953	0.0335317	0.91663			0.891349	0.724571	1.19834	1.07359		1.28653	0.645846
STR08	STR190521	1600	0.0185753	0.647184	0.0204522	0.583542	0.908229	0.901663	0.134507	0.557301	0.203293	0.116338	0.57227	0.145503	0.214462	0.238761	0.135732	1.01239			0.898953	0.595267	1.33954	1.17447		1.57325	0.535117
STR08	STR190521	1696	0.00186789	0.184578	0.00205668	0.180626	0.908208	0.978587	0.0942564	0.688972	0.0642447	0.037019	0.576219	0.0586151	0.0544775	0.0683772	0.0417461	0.911373			0.816049	0.584959	1.20476	1.06432		1.28225	0.477355
STR04	STR190521	812	0.0300075	0.861944	0.0330415	0.682238	0.908176	0.791511	0.227814	0.507555	0.23124	0.165226	0.714519	0.202583	0.235658	0.236102	0.168412	1.08703			0.983411	0.628556	1.40365	1.02103		1.43316	0.618128
STR04	STR190521	1175	0.0112476	0.530211	0.0123852	0.452502	0.908146	0.853438	0.172967	0.502774	0.183944	0.0778548	0.423254	0.182601	0.0937121	0.183617	0.0805258	1.01263			0.959439	0.657297	1.41031	0.998226		1.4078	0.630637
STR07	STR190521	643	0.0012031	0.145471	0.00132478	0.135808	0.908145	0.933575	0.113356	0.714427	0.0410831	0.0372861	0.907578	0.0372304	0.0420566	0.045759	0.0372304	0.928112			0.917369	0.768367	1.1831	1.11382		1.31776	0.704876
STR03	STR190521	68	0.000865843	0.115827	0.000953427	0.113878	0.908138	0.983173	0.0933906	0.811023	0.037964	0.0290387	0.764903	0.0303568	0.0351863	0.0407291	0.0289444	0.864342			0.883591	0.810606	1.11041	1.07284		1.19129	0.716244
STR09	STR190521	479	0.00344131	0.240685	0.00378975	0.227236	0.908056	0.944121	0.107592	0.746508	0.0714917	0.0612884	0.85728	0.0709187	0.067476	0.0821288	0.0628158	0.90633			0.869561	0.71914	1.1574	1.14879		1.3296	0.625336
STR06	STR190521	1117	0.00587677	0.338888	0.00647191	0.303094	0.908043	0.894378	0.140044	0.643036	0.0893477	0.0837463	0.937308	0.0903189	0.0930768	0.102597	0.0903189	0.978914			0.923927	0.699067	1.24705	1.14829		1.43197	0.645887
STR07	STR190521	517	0.000886992	0.118574	0.000976832	0.118284	0.908029	0.997559	0.0920032	0.792778	0.0422066	0.0267578	0.633971	0.0399882	0.0268886	0.0435448	0.0266079	0.859675			0.886509	0.824934	1.12311	1.03171		1.15872	0.731311
STR04	STR190521	426	0.0663917	1.17036	0.0731206	1.02738	0.907975	0.877831	0.15295	0.609096	0.34546	0.244696	0.70832	0.272179	0.356933	0.360177	0.266984	0.991568			0.930168	0.683398	1.28132	1.0426		1.33591	0.635675
STR03	STR190521	1996	0.00650929	0.382801	0.00716903	0.322528	0.907974	0.842549	0.182372	0.55821	0.111351	0.0744302	0.668429	0.107629	0.0965898	0.12353	0.0828812	1.03025			0.937234	0.626145	1.33845	1.10937		1.48484	0.586844
STR01	STR190521	492	0.00419125	0.27694	0.00461612	0.262	0.90796	0.946051	0.106686	0.686722	0.0960678	0.055549	0.578227	0.0930144	0.0661435	0.102614	0.0607012	0.913291			0.870018	0.68125	1.20673	1.06814		1.28896	0.5927
STR01	STR190521	1190	0.000870152	0.112608	0.000958448	0.11197	0.907875	0.994334	0.0922989	0.862309	0.0360396	0.0307415	0.85299	0.0330718	0.0351388	0.0375929	0.0320218	0.843116			0.825447	0.748775	1.07688	1.0431		1.12329	0.618074
STR05	STR190521	1313	0.00539737	0.311937	0.00594549	0.296177	0.907808	0.949478	0.105128	0.697041	0.103119	0.0666429	0.646272	0.104248	0.0842269	0.111876	0.0736383	0.918748			0.827528	0.6147	1.19776	1.08493		1.29948	0.508682
STR02	STR190521	1275	0.0417693	0.94856	0.0460114	0.800191	0.907804	0.843586	0.181564	0.583362	0.244367	0.217633	0.890601	0.261027	0.239677	0.283154	0.229256	1.02658			0.947226	0.667645	1.30928	1.15872		1.51709	0.63241
STR05	STR190521	569	0.00184885	0.176004	0.00203664	0.170757	0.907793	0.97019	0.0969059	0.75001	0.0583617	0.0403352	0.691125	0.0545404	0.0510885	0.0612733	0.0423532	0.891639			0.833124	0.66353	1.15469	1.04989		1.2123	0.552803
STR01	STR190521	202	0.00485585	0.304027	0.00534908	0.288436	0.907792	0.948719	0.105509	0.660161	0.111542	0.0554288	0.49693	0.0592536	0.10955	0.117091	0.058796	0.910418			0.900535	0.748062	1.23076	1.04974		1.29198	0.673656
STR03	STR190521	1076	0.00126473	0.146922	0.00139325	0.141113	0.907755	0.960459	0.100362	0.736262	0.0465652	0.0345817	0.742651	0.0344964	0.047605	0.0519098	0.0340179	0.905285			0.894762	0.770145	1.16542	1.11478		1.29919	0.689096
STR05	STR190521	1182	0.00755555	0.370085	0.00832341	0.349154	0.907748	0.943443	0.108209	0.693224	0.119829	0.0802816	0.669971	0.0952731	0.127721	0.132965	0.0880676	0.924703			0.829808	0.620917	1.20106	1.10963		1.33272	0.515241
STR09	STR190521	410	0.00129612	0.153942	0.00142791	0.149377	0.907703	0.970345	0.0969446	0.687289	0.053399	0.0309045	0.578748	0.032361	0.0537054	0.0575408	0.032361	0.913024			0.894323	0.745772	1.20623	1.07756		1.29979	0.666961
STR09	STR190521	727	0.00127574	0.162078	0.00140563	0.146126	0.907589	0.901579	0.135006	0.61027	0.0455825	0.0356346	0.78176	0.0413119	0.0385577	0.0555794	0.036422	0.997807			1.01464	0.800893	1.28009	1.21931		1.56083	0.812619
STR02	STR190521	1774	0.0553099	1.15125	0.0609418	0.978135	0.907586	0.849632	0.176496	0.524417	0.305841	0.230259	0.752872	0.319569	0.288576	0.368901	0.247986	1.07372			0.946522	0.59976	1.3809	1.20618		1.66562	0.567686
STR02	STR190521	1614	0.000745195	0.107291	0.00082109	0.107358	0.907568	1.00063	0.0924342	0.813491	0.0396887	0.0239063	0.602346	0.0358138	0.0289265	0.0403596	0.0245694	0.843549			0.828626	0.719323	1.10872	1.0169		1.12747	0.59605
STR04	STR190521	1290	0.00118843	0.136312	0.00130951	0.135545	0.907542	0.994371	0.0926295	0.80374	0.0454261	0.0333103	0.733286	0.046167	0.035142	0.0497747	0.035142	0.865623			0.838235	0.732514	1.11543	1.09573		1.22221	0.614019
STR08	STR190521	631	0.0112069	0.52105	0.0123486	0.467913	0.90754	0.898019	0.137655	0.518724	0.180867	0.0788925	0.436191	0.105507	0.18412	0.204524	0.085393	1.00295			0.899518	0.576901	1.38846	1.1308		1.57007	0.518933
STR01	STR190521	617	0.00149867	0.15562	0.00165153	0.151595	0.907445	0.974138	0.0961007	0.777654	0.0527561	0.0361697	0.685602	0.0392727	0.0558086	0.0560166	0.0376266	0.874999			0.818351	0.683777	1.13398	1.0618		1.20407	0.55957
STR02	STR190521	1381	0.00136232	0.148171	0.0015013	0.144006	0.907425	0.971892	0.0967482	0.779765	0.0451928	0.0383812	0.849278	0.0454559	0.0433898	0.0490497	0.0402085	0.886463			0.833865	0.690717	1.13245	1.08534		1.22909	0.575964
STR06	STR190521	1075	0.0012806	0.143187	0.00141132	0.139039	0.907376	0.971032	0.0970481	0.784897	0.0435555	0.0374351	0.859481	0.0399885	0.0434358	0.0488348	0.0395294	0.883975			0.858187	0.737274	1.12874	1.12121		1.26555	0.632719
STR09	STR190521	310	0.00310424	0.224869	0.0034214	0.212659	0.907302	0.945701	0.10743	0.771445	0.0688842	0.0573781	0.832964	0.0722957	0.0592137	0.0728477	0.0571288	0.890485			0.854955	0.725139	1.13854	1.05754		1.20405	0.619961
STR03	STR190521	1238	0.00150463	0.166032	0.00165838	0.161496	0.90729	0.972679	0.0966513	0.685893	0.0622199	0.0307901	0.49486	0.0634733	0.0324266	0.0641038	0.0324059	0.89255			0.865654	0.731036	1.20746	1.03028		1.24402	0.632824
STR04	STR190521	283	0.00129621	0.145722	0.00142868	0.143121	0.907278	0.982145	0.0944254	0.767066	0.0493921	0.033414	0.676507	0.0447889	0.0434107	0.0520958	0.0336524	0.879902			0.826095	0.666667	1.14178	1.05474		1.20428	0.55073
STR01	STR190521	291	0.000993577	0.127028	0.00109517	0.125202	0.907239	0.985622	0.0938689	0.773767	0.0440419	0.028724	0.652197	0.0358278	0.0378947	0.0476803	0.0294269	0.872855			0.861531	0.731818	1.13683	1.08261		1.23074	0.630484
STR04	STR190521	125	0.00118368	0.138832	0.00130476	0.137479	0.907205	0.990255	0.093305	0.771733	0.0521475	0.0289009	0.554215	0.0509904	0.0337639	0.0531961	0.0300306	0.856474			0.819025	0.687535	1.13833	1.02011		1.16121	0.563108
STR07	STR190521	436	0.00131956	0.146988	0.00145455	0.142362	0.90719	0.968522	0.0980032	0.767488	0.046537	0.0361027	0.775784	0.0386093	0.0455038	0.0526201	0.0383617	0.889333			0.873754	0.751082	1.14147	1.13072		1.29068	0.656261
STR06	STR190521	471	0.00261491	0.236803	0.00288253	0.205712	0.907157	0.868706	0.160804	0.585992	0.0774022	0.0430144	0.555726	0.0717036	0.0551566	0.0807725	0.0466599	0.983267			0.933323	0.661178	1.30633	1.04354		1.36322	0.617093
STR02	STR190521	526	0.0104185	0.453053	0.0114848	0.406772	0.907153	0.897845	0.138044	0.637846	0.144063	0.0920794	0.63916	0.141878	0.114329	0.149048	0.101773	0.95928			0.884158	0.642297	1.25211	1.03461		1.29544	0.567892
STR02	STR190521	1622	0.00157103	0.171559	0.00173183	0.165718	0.907149	0.965953	0.0988968	0.670762	0.0603249	0.0331587	0.549668	0.0640516	0.0344363	0.06615	0.032341	0.917587			0.870963	0.712258	1.221	1.09656		1.3389	0.620351
STR04	STR190521	1165	0.00312088	0.245477	0.00344042	0.235114	0.907121	0.957781	0.102024	0.650825	0.0699079	0.0568409	0.813083	0.0675278	0.0757965	0.0847431	0.0641275	0.968361			0.85637	0.60974	1.23956	1.21221		1.50261	0.522163
STR08	STR190521	974	0.000900659	0.115296	0.000992913	0.114635	0.907088	0.99426	0.093089	0.851409	0.0357381	0.0320878	0.89786	0.0331003	0.0358586	0.0380776	0.0331003	0.849945			0.83598	0.758814	1.08375	1.06546		1.1547	0.634353
STR03	STR190521	1643	0.00170979	0.1805	0.00188496	0.175513	0.907071	0.972371	0.0969497	0.659472	0.0671272	0.0324305	0.483121	0.0545042	0.0524345	0.0732818	0.0333542	0.906511			0.843943	0.598268	1.23141	1.09169		1.34431	0.504904
STR01	STR190521	603	0.000810812	0.109114	0.000893887	0.108438	0.907063	0.993799	0.0931434	0.855786	0.0361725	0.0285399	0.788993	0.0296268	0.0351388	0.0368016	0.0292435	0.843073			0.84238	0.778842	1.08098	1.01739		1.09978	0.656081
STR07	STR190521	1416	0.00264434	0.259631	0.00291529	0.251075	0.90706	0.967046	0.0986092	0.492963	0.110086	0.030584	0.277818	0.104797	0.0530878	0.114526	0.0327839	0.922835			0.822218	0.475308	1.42427	1.04033		1.48171	0.390806
STR08	STR190521	1303	0.00115555	0.139244	0.00127395	0.137133	0.907055	0.984839	0.0941736	0.748929	0.0467749	0.0314546	0.672467	0.0434441	0.038617	0.0517238	0.0328889	0.889974			0.84842	0.688776	1.15553	1.1058		1.27778	0.584371
STR07	STR190521	505	0.0115813	0.488228	0.0127682	0.427145	0.90704	0.874889	0.155866	0.61055	0.141396	0.104287	0.737554	0.152369	0.120654	0.155679	0.117881	0.993614			0.894115	0.629968	1.27979	1.10101		1.40907	0.563264
STR06	STR190521	230	0.0332898	0.882224	0.0367029	0.740616	0.907009	0.839487	0.185503	0.537481	0.24011	0.176527	0.735194	0.233726	0.256478	0.272525	0.197024	1.05874			0.899854	0.555334	1.36401	1.135		1.54816	0.499719
STR01	STR190521	1796	0.0154657	0.553673	0.0170517	0.505297	0.906988	0.912627	0.127614	0.633976	0.176379	0.111644	0.632975	0.144	0.168804	0.201452	0.118174	0.961163			0.885017	0.636246	1.25592	1.14215		1.43446	0.563089
STR03	STR190521	264	0.00682916	0.379788	0.00752983	0.353098	0.906947	0.929724	0.116608	0.594971	0.131914	0.0659154	0.499686	0.134536	0.0772718	0.134988	0.0747311	0.959887			0.896539	0.656914	1.29644	1.0233		1.32665	0.588949
STR07	STR190521	359	0.00331125	0.246454	0.00365112	0.234623	0.906913	0.951995	0.104736	0.685064	0.0900258	0.0468311	0.520197	0.0923866	0.0517089	0.0936234	0.0509819	0.900406			0.855175	0.693134	1.20819	1.03996		1.25647	0.592751
STR03	STR190521	2480	0.00286123	0.226203	0.00315492	0.214964	0.90691	0.950316	0.105519	0.702694	0.0760444	0.0479067	0.629983	0.0503647	0.0765819	0.0791825	0.0501147	0.912469			0.890938	0.741824	1.19293	1.04127		1.24216	0.660919
STR04	STR190521	736	0.00326095	0.236666	0.00359568	0.226432	0.906906	0.956756	0.102648	0.731611	0.0794744	0.0522428	0.657355	0.0702841	0.069595	0.0841104	0.0523279	0.898388			0.845968	0.666667	1.16912	1.05833		1.23732	0.563979
STR02	STR190521	1250	0.000812551	0.113176	0.000896036	0.112445	0.906829	0.993544	0.0933944	0.797178	0.0326561	0.0316808	0.970133	0.0323701	0.0309927	0.0380985	0.0309837	0.879554			0.893076	0.809929	1.12001	1.16666		1.30667	0.723327
STR01	STR190521	996	0.00555463	0.339007	0.00612572	0.307404	0.906773	0.906776	0.131841	0.607361	0.110976	0.063729	0.57426	0.0778565	0.104727	0.123499	0.0709601	0.970229			0.928361	0.681241	1.28315	1.11285		1.42795	0.632438
STR02	STR190521	439	0.00203399	0.19584	0.00224317	0.186057	0.906746	0.950047	0.105791	0.666434	0.0713108	0.0363164	0.50927	0.0440785	0.0716275	0.0733583	0.0382523	0.909805			0.846281	0.644231	1.22496	1.02871		1.26013	0.5452
STR06	STR190521	1463	0.00298901	0.228334	0.00329656	0.218267	0.906705	0.955913	0.103187	0.72044	0.0787805	0.048308	0.613198	0.0779087	0.0503304	0.0813589	0.0494996	0.898326			0.890265	0.762274	1.17815	1.03273		1.21671	0.678626
STR07	STR190521	1205	0.00508998	0.310373	0.00561381	0.278357	0.906689	0.896846	0.139096	0.663985	0.0945077	0.068574	0.725591	0.0772186	0.10066	0.106135	0.0736728	0.951588			0.87243	0.654843	1.22722	1.12303		1.3782	0.571305
STR04	STR190521	1053	0.00280798	0.231615	0.00309714	0.221486	0.906638	0.95627	0.103096	0.657766	0.0721843	0.0495293	0.686151	0.0682169	0.0757965	0.0800555	0.0545333	0.951475			0.804144	0.543067	1.233	1.10904		1.36746	0.436704
STR08	STR190521	1627	0.00118217	0.140428	0.00130391	0.137987	0.906637	0.982618	0.0949669	0.753332	0.043335	0.0347339	0.801519	0.035169	0.0434441	0.0470641	0.0339451	0.899383			0.893156	0.773732	1.15214	1.08605		1.25129	0.691063
STR04	STR190521	1134	0.00563781	0.350969	0.0062185	0.332145	0.90662	0.946364	0.107688	0.575152	0.128472	0.0558742	0.434913	0.08062	0.125409	0.142762	0.0637818	0.951928			0.851748	0.557622	1.31859	1.11123		1.46525	0.474953
STR07	STR190521	443	0.00312871	0.244434	0.003451	0.224627	0.906612	0.918966	0.123644	0.658039	0.0746393	0.0533714	0.715058	0.0558456	0.0827342	0.0835603	0.0555924	0.954741			0.881926	0.67716	1.23275	1.11952		1.38009	0.597205
STR04	STR190521	1185	0.0019258	0.184979	0.00212427	0.176304	0.906571	0.953106	0.104537	0.707259	0.0570438	0.0429846	0.753537	0.0585701	0.046167	0.0651261	0.0458097	0.92463			0.883062	0.712204	1.18908	1.14169		1.35756	0.62892
STR04	STR190521	805	0.0151681	0.542908	0.0167316	0.4991	0.906552	0.91931	0.123464	0.646678	0.160402	0.120401	0.750624	0.155038	0.148837	0.190642	0.131288	0.966706			0.893307	0.657325	1.24353	1.18853		1.47797	0.587193
STR07	STR190521	1462	0.00378516	0.277193	0.00417542	0.262585	0.906535	0.947299	0.107299	0.619055	0.0999187	0.0482334	0.482726	0.0599823	0.0965233	0.103842	0.0481138	0.935502			0.88557	0.653777	1.27097	1.03927		1.32088	0.578965
STR07	STR190521	661	0.00820444	0.419087	0.00905055	0.388763	0.906513	0.927644	0.118217	0.587017	0.158359	0.0659655	0.416557	0.0951444	0.149611	0.161968	0.0692469	0.934109			0.856134	0.576371	1.30519	1.02279		1.33494	0.49345
STR06	STR190521	1453	0.00464942	0.319457	0.00512905	0.276161	0.906487	0.86447	0.16466	0.572511	0.102216	0.0579149	0.566594	0.10135	0.0703247	0.104026	0.0613207	0.997488			0.930412	0.652328	1.32162	1.01771		1.34503	0.606934
STR06	STR190521	1622	0.00675855	0.370909	0.00745589	0.355662	0.906471	0.958891	0.102164	0.617345	0.11801	0.0729196	0.617909	0.135823	0.0841138	0.136166	0.0841138	0.971324			0.843217	0.591579	1.27273	1.15385		1.46853	0.498829
STR06	STR190521	277	0.0187474	0.612946	0.0206821	0.53234	0.906456	0.868495	0.161382	0.627056	0.177795	0.134255	0.755113	0.13927	0.173743	0.184241	0.136036	0.982127			0.979104	0.774772	1.26284	1.03626		1.30862	0.758583
STR02	STR190521	1781	0.00158526	0.16342	0.00174891	0.15871	0.906428	0.971177	0.0979105	0.745928	0.0584526	0.0345308	0.590748	0.0454559	0.0537207	0.0617746	0.036358	0.878762			0.823886	0.649184	1.15785	1.05683		1.22365	0.534854
STR06	STR190521	915	0.0139088	0.493217	0.0153467	0.464178	0.906303	0.941122	0.11066	0.718494	0.150035	0.118034	0.786709	0.137202	0.144786	0.165611	0.132787	0.919944			0.874535	0.700167	1.17975	1.10381		1.30222	0.612321
STR03	STR190521	1271	0.00198873	0.181782	0.00219436	0.173168	0.906291	0.95261	0.105011	0.756279	0.0558143	0.045367	0.81282	0.0531244	0.047605	0.063477	0.047605	0.8983			0.90233	0.786373	1.1499	1.13729		1.30777	0.709568
STR02	STR190521	1843	0.00179682	0.171518	0.00198276	0.164889	0.90622	0.961352	0.101432	0.767527	0.0519474	0.0440403	0.847786	0.050277	0.0523432	0.0579554	0.0461125	0.893438			0.835693	0.682768	1.14144	1.11566		1.27346	0.570585
STR01	STR190521	817	0.00179774	0.167618	0.00198383	0.162932	0.906198	0.972044	0.0978797	0.804072	0.0526683	0.0434599	0.825161	0.0482297	0.0523636	0.0567575	0.0442657	0.871847			0.833148	0.711842	1.1152	1.07764		1.20178	0.59307
STR07	STR190521	18	0.00102389	0.126709	0.00112989	0.123274	0.906184	0.972896	0.0976525	0.801403	0.0387511	0.0336419	0.868153	0.0337831	0.0379199	0.0419207	0.032781	0.875145			0.883566	0.799258	1.11706	1.0818		1.20842	0.706197
STR06	STR190521	593	0.00413318	0.277184	0.00456148	0.267756	0.906107	0.965989	0.0998634	0.676019	0.0974911	0.0539796	0.553688	0.102729	0.064809	0.107336	0.06073	0.914975			0.827225	0.620805	1.21624	1.10099		1.33907	0.513546
STR06	STR190521	879	0.00167752	0.165613	0.0018515	0.160677	0.906033	0.970196	0.0985799	0.768575	0.0492816	0.0433403	0.879443	0.0503304	0.0496409	0.0558503	0.0444586	0.894029			0.828304	0.671423	1.14066	1.13329		1.2927	0.556142
STR06	STR190521	1609	0.0018919	0.17567	0.00208822	0.169792	0.905987	0.966543	0.0997892	0.770397	0.0567854	0.0424201	0.747025	0.0448147	0.0586039	0.0628655	0.0446693	0.885383			0.849313	0.720362	1.13931	1.10707		1.2613	0.611813
STR07	STR190521	938	0.00119977	0.137907	0.00132431	0.134835	0.905958	0.977724	0.0966439	0.792745	0.0402763	0.0379278	0.94169	0.0399882	0.0406777	0.0469486	0.036192	0.881713			0.854805	0.73758	1.12314	1.16566		1.3092	0.630487
STR05	STR190521	304	0.00747882	0.373112	0.00825525	0.339959	0.905947	0.911145	0.129388	0.675094	0.110481	0.0861897	0.780131	0.105629	0.115294	0.12186	0.0869363	0.94857			0.844439	0.614105	1.21708	1.103		1.34243	0.518574
STR05	STR190521	772	0.00231357	0.206075	0.00255379	0.194532	0.905935	0.943988	0.109479	0.68461	0.0732708	0.0402033	0.548694	0.0724904	0.0469462	0.0768811	0.0434898	0.908025			0.862695	0.679832	1.20859	1.04927		1.26814	0.586487
STR06	STR190521	1123	0.00838473	0.408907	0.00925605	0.365606	0.905865	0.894106	0.141686	0.630158	0.12281	0.0869289	0.70783	0.0923873	0.134444	0.136133	0.0923873	0.974799			0.901346	0.675048	1.25972	1.10848		1.39638	0.608451
STR03	STR190521	1037	0.0187353	0.597757	0.0206831	0.537567	0.905827	0.899308	0.137868	0.658904	0.155173	0.153729	0.990694	0.178691	0.168342	0.179659	0.160794	0.967552			0.861239	0.622824	1.23194	1.1578		1.42634	0.5364
STR08	STR190521	289	0.00440439	0.297186	0.00486232	0.280031	0.905819	0.942275	0.110463	0.626671	0.104241	0.0537967	0.516078	0.0882674	0.0827507	0.114118	0.0598337	0.940234			0.868872	0.602995	1.26322	1.09475		1.38291	0.523925
STR08	STR190521	1371	0.00176946	0.166816	0.00195349	0.16177	0.905794	0.969748	0.0989445	0.79905	0.0506405	0.044489	0.878527	0.0510296	0.0524088	0.0558524	0.0461027	0.876785			0.806355	0.661629	1.1187	1.10292		1.23384	0.533508
STR01	STR190521	1461	0.00246472	0.206398	0.00272106	0.19746	0.905792	0.956696	0.103684	0.727054	0.0625073	0.050205	0.803186	0.0585646	0.0661435	0.0675778	0.0560793	0.915596			0.827523	0.636274	1.17278	1.08112		1.26791	0.526532
STR06	STR190521	1778	0.00231259	0.200796	0.00255311	0.190537	0.90579	0.94891	0.107171	0.720772	0.0584539	0.0503726	0.86175	0.0530882	0.057225	0.0692553	0.0520573	0.922551			0.910117	0.761227	1.17788	1.18479		1.39554	0.692806
STR04	STR190521	572	0.00254257	0.22397	0.00280703	0.214406	0.905785	0.957301	0.103439	0.636949	0.0835476	0.038748	0.463783	0.0751075	0.0509904	0.0861986	0.0391854	0.915689			0.888078	0.663898	1.25299	1.03173		1.29275	0.589593
STR08	STR190521	171	0.00217128	0.191641	0.00239716	0.184093	0.905773	0.960612	0.102128	0.74293	0.0625222	0.0442173	0.707225	0.0593046	0.0572359	0.0654056	0.0467463	0.897706			0.822209	0.639675	1.16018	1.04612		1.21369	0.525946
STR01	STR190521	860	0.0175274	0.588959	0.0193508	0.532606	0.905772	0.904318	0.13429	0.634977	0.181743	0.122792	0.675637	0.139177	0.19223	0.192379	0.135407	0.966981			0.888574	0.655133	1.25493	1.05852		1.32838	0.582134
STR01	STR190521	1122	0.00130926	0.144734	0.0014455	0.14028	0.905747	0.969223	0.0991504	0.785403	0.0452282	0.0368576	0.814925	0.0420287	0.0447847	0.0491124	0.0387655	0.881604			0.833595	0.695586	1.12838	1.08588		1.22528	0.579837
STR07	STR190521	1377	0.00133286	0.154217	0.00147167	0.146728	0.905685	0.951437	0.106084	0.704253	0.0453134	0.0374515	0.8265	0.0434355	0.042746	0.053378	0.036616	0.93166			0.894725	0.71787	1.19161	1.17797		1.40369	0.642296
STR05	STR190521	984	0.00135411	0.147927	0.00149519	0.144354	0.905642	0.97585	0.0973992	0.777625	0.0490608	0.0351422	0.716298	0.0386615	0.0462558	0.051742	0.0362533	0.878393			0.871004	0.757196	1.134	1.05465		1.19598	0.659521
STR06	STR190521	1203	0.0012131	0.137199	0.00133954	0.135154	0.905607	0.985098	0.0955622	0.809853	0.0455141	0.0339359	0.745613	0.0358518	0.0468831	0.0498035	0.0358518	0.863427			0.829146	0.72172	1.11121	1.09424		1.21593	0.598411
STR04	STR190521	846	0.00170359	0.169819	0.00188117	0.16132	0.905603	0.949952	0.106843	0.742338	0.0523117	0.0414646	0.792644	0.0537466	0.0454779	0.0556605	0.0419949	0.905449			0.855732	0.69697	1.16064	1.06402		1.23494	0.596419
STR06	STR190521	535	0.0185905	0.629429	0.0205285	0.534304	0.905594	0.848871	0.178192	0.589669	0.189708	0.124772	0.657703	0.176501	0.162712	0.201371	0.13803	1.00075			0.927778	0.647329	1.30225	1.06148		1.38232	0.600577
STR07	STR190521	803	0.00620894	0.35695	0.00685636	0.320383	0.905574	0.897557	0.139323	0.612369	0.120887	0.0653956	0.540965	0.120654	0.0806659	0.127921	0.0717424	0.958088			0.886524	0.637949	1.27789	1.05819		1.35224	0.565557
STR01	STR190521	958	0.000933289	0.122589	0.0010306	0.120352	0.905573	0.981758	0.0961724	0.780414	0.0433977	0.0273816	0.630945	0.0372057	0.0351388	0.0464088	0.0287586	0.865992			0.847257	0.713871	1.13198	1.06938		1.21052	0.604832
STR02	STR190521	87	0.00437535	0.273161	0.00483167	0.257857	0.905557	0.943974	0.109811	0.736861	0.0856513	0.0650412	0.759372	0.088157	0.0792035	0.0902521	0.0669188	0.906351			0.816085	0.62663	1.16495	1.05371		1.22752	0.511384
STR06	STR190521	697	0.00281646	0.225507	0.00311023	0.211873	0.905548	0.939542	0.112144	0.695977	0.0683342	0.0524778	0.767957	0.0613617	0.064809	0.0773576	0.0522084	0.933295			0.893656	0.708224	1.19868	1.13205		1.35696	0.632909
STR08	STR190521	1465	0.00617242	0.399453	0.00681629	0.365236	0.905539	0.91434	0.127516	0.48611	0.156394	0.0502511	0.321311	0.0489608	0.155847	0.156798	0.0489608	0.966519			0.975189	0.808924	1.43428	1.00258		1.43798	0.788854
STR03	STR190521	706	0.00220673	0.197197	0.00243712	0.190607	0.905469	0.966582	0.100264	0.713112	0.0694343	0.0404656	0.58279	0.0669229	0.0420856	0.0720602	0.0420856	0.897168			0.904504	0.783505	1.18419	1.03782		1.22897	0.708684
STR09	STR190521	800	0.0156397	0.557391	0.0172734	0.499906	0.905423	0.896868	0.139932	0.632586	0.171605	0.11604	0.676205	0.118427	0.193477	0.194241	0.116367	0.968885			0.893528	0.682571	1.2573	1.13191		1.42315	0.609896
STR02	STR190521	782	0.00947218	0.414819	0.0104617	0.385675	0.905418	0.929742	0.117822	0.691739	0.135368	0.0890932	0.658156	0.1405	0.106753	0.1481	0.0980851	0.924033			0.838856	0.631531	1.20234	1.09406		1.31543	0.529763
STR09	STR190521	666	0.0106136	0.474652	0.0117224	0.423671	0.905407	0.892593	0.143123	0.591999	0.156993	0.0860781	0.548293	0.119804	0.147346	0.15992	0.0918033	0.976366			0.888363	0.601246	1.29969	1.01865		1.32392	0.534125
STR08	STR190521	314	0.0221332	0.675033	0.0244457	0.600122	0.905402	0.889026	0.145822	0.610386	0.187287	0.150469	0.803415	0.186189	0.179293	0.21753	0.165343	0.999291			0.923483	0.66302	1.27996	1.16148		1.48665	0.612287
STR06	STR190521	579	0.00237866	0.199111	0.00262727	0.191877	0.905374	0.963668	0.101362	0.753965	0.0592916	0.0510798	0.861501	0.0620512	0.0510199	0.0664531	0.0503725	0.902005			0.880469	0.751351	1.15166	1.12078		1.29076	0.661542
STR08	STR190521	244	0.0062	0.340205	0.00684815	0.311768	0.905354	0.91641	0.126274	0.673161	0.101647	0.0776619	0.764037	0.0993008	0.0958529	0.113916	0.0861767	0.948659			0.871635	0.651379	1.21882	1.1207		1.36594	0.567764
STR03	STR190521	1936	0.00675158	0.366006	0.00745748	0.333163	0.905342	0.910267	0.13043	0.633342	0.0966572	0.0889367	0.920125	0.104869	0.106939	0.111269	0.0954133	0.98604			0.864006	0.602037	1.25655	1.15117		1.4465	0.520164
STR05	STR190521	904	0.00361954	0.262409	0.00399798	0.251299	0.905341	0.957661	0.103696	0.660551	0.0824271	0.0559104	0.678301	0.0642058	0.0918212	0.0919482	0.060857	0.948436			0.840908	0.613954	1.2304	1.11551		1.37252	0.516279
STR03	STR190521	548	0.00138373	0.157083	0.00152843	0.155704	0.905325	0.991216	0.0950811	0.704694	0.0543021	0.0324448	0.597486	0.0545042	0.0358762	0.0584527	0.0339479	0.905413			0.869012	0.707644	1.19124	1.07644		1.28229	0.614951
STR07	STR190521	1621	0.00194986	0.185182	0.00215378	0.180215	0.905319	0.973177	0.0984072	0.714523	0.0561545	0.0442109	0.787308	0.0565351	0.0551562	0.0662018	0.0455257	0.922539			0.828991	0.625305	1.18302	1.17892		1.39469	0.518372
STR03	STR190521	1190	0.000832523	0.11697	0.000919631	0.114884	0.90528	0.982171	0.0963839	0.764645	0.0432589	0.0245037	0.566443	0.0420856	0.0248374	0.0436893	0.0248374	0.863085			0.873913	0.796448	1.14359	1.00995		1.15497	0.696026
STR05	STR190521	444	0.00283786	0.254066	0.0031348	0.24585	0.905276	0.967661	0.100092	0.552467	0.104811	0.0344742	0.328917	0.101487	0.0434942	0.108117	0.0368771	0.912036			0.876207	0.642911	1.34539	1.03155		1.38783	0.563323
STR03	STR190521	1917	0.00327488	0.261455	0.00361759	0.248103	0.905263	0.94893	0.107625	0.602019	0.0956033	0.0436146	0.456204	0.0986596	0.0579539	0.106208	0.0478302	0.939014			0.834715	0.572761	1.28883	1.11093		1.4318	0.478092
STR05	STR190521	722	0.00330639	0.251571	0.00365242	0.239499	0.905259	0.952015	0.1062	0.656514	0.094084	0.0447454	0.47559	0.0918212	0.0531596	0.0954056	0.0488865	0.906042			0.8676	0.677375	1.23418	1.01405		1.25151	0.587691
STR03	STR190521	2546	0.00229194	0.194969	0.00253184	0.187657	0.905245	0.962498	0.101906	0.757676	0.0600716	0.0485784	0.808675	0.0641632	0.0531244	0.0657787	0.0494647	0.897232			0.831156	0.672392	1.14884	1.095		1.25798	0.558863
STR08	STR190521	372	0.0195658	0.760668	0.0216144	0.605183	0.905221	0.795594	0.225311	0.424929	0.252618	0.0986151	0.390372	0.248252	0.129643	0.256621	0.104905	1.08285			1.00646	0.607934	1.53406	1.01584		1.55836	0.611859
STR03	STR190521	919	0.000745415	0.10671	0.000823479	0.106581	0.905202	0.998785	0.0948055	0.822612	0.031743	0.0298992	0.941916	0.0303568	0.0289769	0.0370896	0.0289769	0.865562			0.899239	0.847403	1.10256	1.16843		1.28827	0.762017
STR03	STR190521	721	0.0107033	0.468964	0.0118243	0.418642	0.905197	0.892695	0.143185	0.611574	0.142453	0.0956656	0.671556	0.146265	0.106939	0.14993	0.101549	0.984726			0.926063	0.684297	1.27872	1.05249		1.34583	0.633702
STR01	STR190521	1688	0.00160454	0.164055	0.00177258	0.160912	0.905196	0.980842	0.0967209	0.749169	0.0596686	0.0342384	0.57381	0.0385837	0.0620096	0.0628649	0.0359501	0.873498			0.815437	0.670635	1.15534	1.05357		1.21723	0.546861
STR04	STR190521	609	0.00226196	0.197549	0.00249889	0.189197	0.905187	0.957721	0.103812	0.72836	0.062911	0.0457792	0.727682	0.0571919	0.0558138	0.0718012	0.047148	0.90877			0.874065	0.708612	1.17173	1.14131		1.33731	0.619373
STR02	STR190521	76	0.00144912	0.153485	0.00160091	0.14789	0.905185	0.963549	0.10158	0.77301	0.0458631	0.0402301	0.877178	0.0461447	0.0413236	0.0501826	0.0410962	0.891386			0.877373	0.75995	1.13739	1.09418		1.24451	0.66676
STR09	STR190521	1101	0.0215927	0.663551	0.023855	0.586678	0.905165	0.884149	0.149717	0.616266	0.177477	0.154908	0.872834	0.179707	0.18728	0.208778	0.168783	0.998165			0.904052	0.641579	1.27384	1.17637		1.49851	0.580021
STR06	STR190521	21	0.00271283	0.228236	0.00299709	0.205896	0.905155	0.902122	0.136293	0.654434	0.0634684	0.0544221	0.857467	0.0599828	0.0620512	0.0746177	0.0583734	0.967998			0.935132	0.728863	1.23614	1.17567		1.45329	0.681583
STR03	STR190521	1378	0.00139849	0.150311	0.00154509	0.146703	0.905114	0.975995	0.0978755	0.777834	0.0490246	0.0363207	0.740868	0.0517445	0.0413956	0.0519098	0.0368502	0.880605			0.806907	0.652889	1.13385	1.05885		1.20058	0.526821
STR04	STR190521	594	0.00676404	0.391759	0.0074734	0.343926	0.905083	0.877902	0.154652	0.553833	0.136722	0.062991	0.460724	0.106115	0.116451	0.140355	0.0690589	0.980805			0.880095	0.547376	1.34373	1.02657		1.37943	0.481742
STR06	STR190521	1820	0.00484336	0.305876	0.00535151	0.273118	0.905045	0.892905	0.143128	0.650529	0.086513	0.0712812	0.823936	0.0792876	0.0930768	0.0946241	0.0768795	0.969223			0.887294	0.656296	1.23984	1.09376		1.35609	0.582327
STR08	STR190521	213	0.000665746	0.105446	0.000735649	0.105481	0.904977	1.00033	0.0950232	0.752413	0.0367131	0.0230886	0.628893	0.0344794	0.0248252	0.0377263	0.0235805	0.881632			0.889021	0.777778	1.15285	1.0276		1.18466	0.691461
STR08	STR190521	1189	0.00164725	0.17789	0.00182034	0.174672	0.904911	0.981909	0.0967944	0.654131	0.0699492	0.0299838	0.428651	0.0710277	0.0331003	0.0737119	0.0327297	0.890048			0.85419	0.700647	1.23642	1.05379		1.30293	0.598486
STR01	STR190521	1649	0.00111131	0.133543	0.00122809	0.131495	0.904909	0.98466	0.0963202	0.783067	0.0412784	0.0342784	0.83042	0.0399617	0.0413397	0.0460546	0.0356445	0.883728			0.821285	0.672701	1.13006	1.11571		1.26081	0.552479
STR05	STR190521	301	0.00253043	0.220789	0.00279639	0.20885	0.904892	0.945924	0.109407	0.652302	0.0734414	0.0438697	0.597343	0.0697288	0.0586827	0.0850715	0.0452145	0.941042			0.859694	0.618404	1.23816	1.15836		1.43423	0.531638
STR04	STR190521	1124	0.00189731	0.177782	0.00209673	0.169527	0.904891	0.953567	0.105838	0.754348	0.0539865	0.044747	0.828855	0.0558138	0.0516795	0.0571961	0.0455315	0.900314			0.826946	0.657778	1.15137	1.05945		1.21982	0.543947
STR06	STR190521	383	0.00224271	0.199682	0.00247848	0.191012	0.904872	0.95658	0.104569	0.706811	0.0684105	0.0417407	0.610151	0.0496409	0.064809	0.072393	0.0439783	0.9064			0.872357	0.697104	1.18946	1.05821		1.2587	0.608123
STR03	STR190521	1749	0.00688961	0.378886	0.00761409	0.333151	0.904851	0.879289	0.153702	0.603097	0.109024	0.0804605	0.738008	0.125567	0.0986596	0.126746	0.0846131	0.999782			0.844875	0.556136	1.28768	1.16255		1.49699	0.469865
STR02	STR190521	1300	0.0465047	1.28151	0.0513957	1.09024	0.904837	0.85074	0.177016	0.355844	0.482468	0.122727	0.254373	0.323701	0.398773	0.50457	0.134925	1.05876			0.886893	0.360269	1.67637	1.04581		1.75317	0.31952
STR08	STR190521	1139	0.01239	0.50652	0.0136934	0.4586	0.904813	0.905395	0.134204	0.606861	0.161871	0.0974567	0.602063	0.143434	0.143434	0.17806	0.11295	0.9766			0.882841	0.602233	1.28368	1.10001		1.41205	0.531676
STR07	STR190521	933	0.000984913	0.128728	0.00108854	0.12665	0.904803	0.983861	0.0965549	0.746898	0.045287	0.0276907	0.611451	0.0413671	0.0317148	0.0487614	0.0285054	0.881968			0.880711	0.750725	1.1571	1.07672		1.24587	0.661171
STR06	STR190521	1432	0.00401197	0.282797	0.00443408	0.271523	0.904803	0.960134	0.103208	0.630401	0.0940515	0.0543128	0.57748	0.108245	0.0661879	0.11061	0.0592106	0.953051			0.81062	0.559979	1.25948	1.17606		1.48123	0.45393
STR09	STR190521	895	0.00292978	0.23017	0.00323841	0.217866	0.904699	0.946544	0.109269	0.694941	0.0777947	0.0479508	0.616376	0.0612792	0.0757384	0.0840713	0.0521479	0.915222			0.839928	0.631256	1.19957	1.08068		1.29635	0.53021
STR07	STR190521	107	0.00670188	0.36351	0.00740824	0.322058	0.904652	0.885968	0.148642	0.637344	0.109887	0.0776532	0.706663	0.110312	0.0834237	0.115157	0.0826664	0.969151			0.938158	0.728254	1.2526	1.04796		1.31267	0.683217
STR08	STR190521	1709	0.00137572	0.146002	0.00152075	0.142507	0.904628	0.976065	0.0983298	0.811004	0.0473403	0.0370005	0.781586	0.046892	0.0420649	0.0492706	0.0376916	0.865546			0.820631	0.697445	1.11042	1.04078		1.1557	0.572345
STR06	STR190521	1313	0.00113609	0.134608	0.00125588	0.132245	0.904618	0.982448	0.0969837	0.787918	0.0446089	0.0324266	0.726911	0.0427464	0.0386096	0.04644	0.0322434	0.873675			0.827278	0.688364	1.12657	1.04105		1.17282	0.569469
STR03	STR190521	654	0.00134041	0.150825	0.00148179	0.147305	0.904594	0.976658	0.0982202	0.74046	0.0508134	0.033587	0.660988	0.0503647	0.0344964	0.0515602	0.0329131	0.89351			0.888659	0.771507	1.16212	1.0147		1.1792	0.685607
STR08	STR190521	1380	0.000914925	0.120173	0.00101146	0.119126	0.90456	0.99129	0.0958362	0.796131	0.0428296	0.0271989	0.635048	0.0344794	0.0372378	0.0448233	0.028265	0.858026			0.837822	0.712592	1.12075	1.04655		1.17292	0.597026
STR07	STR190521	990	0.0147965	0.578105	0.0163585	0.503726	0.904516	0.87134	0.16022	0.556359	0.172638	0.109127	0.632116	0.118586	0.169605	0.180706	0.118172	1.02586			1.00299	0.735678	1.34067	1.04673		1.40333	0.737877
STR03	STR190521	561	0.00132518	0.147731	0.00146513	0.14519	0.904483	0.982803	0.0970523	0.763036	0.0471482	0.0357866	0.759022	0.0462251	0.0365661	0.0510732	0.0365661	0.890643			0.892187	0.784004	1.14479	1.08325		1.2401	0.699479
STR03	STR190521	1168	0.00558823	0.348288	0.00617847	0.329433	0.904468	0.945865	0.109804	0.578906	0.112624	0.0631764	0.560951	0.0745121	0.124187	0.127173	0.0699801	0.990579			0.876421	0.603909	1.3143	1.12919		1.4841	0.529279
STR07	STR190521	1475	0.00180441	0.169541	0.00199502	0.164233	0.904456	0.968692	0.100543	0.788852	0.0492241	0.0466731	0.948174	0.0510194	0.0551562	0.0570248	0.0456663	0.883972			0.798398	0.641216	1.12591	1.15847		1.30433	0.511946
STR02	STR190521	43	0.00149039	0.160066	0.00164787	0.156534	0.904433	0.977932	0.0980818	0.730987	0.0539653	0.0351638	0.6516	0.0482108	0.0454559	0.0615553	0.0361902	0.897947			0.854445	0.680087	1.16962	1.14065		1.33413	0.581097
STR02	STR190521	1082	0.00179966	0.186768	0.00198987	0.181285	0.90441	0.970641	0.099997	0.64833	0.062731	0.0365274	0.582286	0.0661177	0.0461447	0.0684374	0.040925	0.940817			0.831837	0.589863	1.24194	1.09097		1.35492	0.49067
STR02	STR190521	400	0.0035813	0.257173	0.00395983	0.234331	0.904408	0.911179	0.130487	0.680454	0.0828523	0.0550359	0.664264	0.0860908	0.0599192	0.0873624	0.059583	0.932543			0.88067	0.694253	1.21227	1.05444		1.27826	0.611408
STR03	STR190521	2229	0.0104696	0.453231	0.0115763	0.41748	0.9044	0.921119	0.123942	0.640473	0.138656	0.0961397	0.69337	0.132466	0.133156	0.156905	0.103531	0.965162			0.853151	0.593561	1.24954	1.13162		1.414	0.506397
STR09	STR190521	804	0.00338157	0.260465	0.00373903	0.227249	0.9044	0.872473	0.159382	0.626367	0.0755709	0.0569737	0.753911	0.0599022	0.0750499	0.0801836	0.0595818	0.982557			0.965029	0.752188	1.26353	1.06104		1.34065	0.725883
STR06	STR190521	134	0.00214431	0.197063	0.00237105	0.186498	0.90437	0.946386	0.109633	0.693885	0.0589517	0.0463129	0.785607	0.0523988	0.0551566	0.0715044	0.0491381	0.936037			0.916101	0.741941	1.20048	1.21293		1.45611	0.679692
STR09	STR190521	249	0.0022547	0.19598	0.00249316	0.186957	0.904354	0.953959	0.10615	0.737694	0.0577338	0.0497243	0.861268	0.0640334	0.0564595	0.0647549	0.051544	0.911889			0.813242	0.623656	1.16429	1.12161		1.30588	0.507183
STR06	STR190521	1012	0.00103817	0.133102	0.00114798	0.132244	0.904348	0.993551	0.0958693	0.736386	0.0472211	0.0279925	0.592796	0.0448147	0.0303361	0.0505754	0.0303361	0.884829			0.885568	0.763636	1.16533	1.07103		1.2481	0.676252
STR01	STR190521	1089	0.00233797	0.212982	0.0025853	0.20694	0.904333	0.97163	0.0997844	0.647683	0.0797399	0.0373313	0.468164	0.0702775	0.0606316	0.0872307	0.0396765	0.909627			0.813473	0.548685	1.24256	1.09394		1.35929	0.446341
STR03	STR190521	637	0.00373707	0.269301	0.00413263	0.246874	0.904285	0.916722	0.126873	0.647536	0.0911696	0.0521905	0.572455	0.0862409	0.0689927	0.0945603	0.0547992	0.939248			0.867407	0.62808	1.2427	1.03719		1.28892	0.544801
STR05	STR190521	151	0.000760703	0.108358	0.000841254	0.108003	0.904249	0.996724	0.0958067	0.814145	0.0350394	0.0276419	0.78888	0.0289962	0.0359	0.0398335	0.0289717	0.864357			0.834858	0.730769	1.10828	1.13682		1.25991	0.610089
STR06	STR190521	344	0.00735179	0.369	0.00813042	0.335293	0.904233	0.908653	0.132347	0.678501	0.112635	0.0831055	0.737831	0.112382	0.0861822	0.125801	0.0837661	0.942574			0.929172	0.759068	1.21402	1.11689		1.35592	0.705304
STR02	STR190521	1581	0.00109241	0.128454	0.00120815	0.127697	0.904201	0.994103	0.0959803	0.831957	0.0444288	0.0313064	0.704642	0.0337476	0.0433898	0.0463037	0.0333922	0.848048			0.832632	0.746031	1.09635	1.0422		1.14262	0.62117
STR06	STR190521	866	0.0295331	0.908407	0.0326624	0.723789	0.904194	0.796768	0.224682	0.449737	0.268801	0.139891	0.520426	0.223384	0.233726	0.302923	0.157632	1.11136			0.993641	0.565652	1.49115	1.12694		1.68044	0.562055
STR01	STR190521	22	0.00497691	0.294341	0.00550431	0.273899	0.904183	0.930549	0.11834	0.721885	0.0930416	0.0681071	0.732007	0.0957703	0.0778565	0.0997926	0.0767136	0.913259			0.847625	0.667473	1.17697	1.07256		1.26237	0.565767
STR08	STR190521	72	0.00135051	0.14681	0.00149365	0.143017	0.904171	0.974168	0.0992501	0.787408	0.0437659	0.0392892	0.897712	0.0427545	0.0462025	0.0503447	0.0388385	0.883809			0.825172	0.683678	1.12694	1.15032		1.29634	0.564152
STR09	STR190521	598	0.00169482	0.16478	0.00187449	0.161328	0.904148	0.979054	0.0981143	0.784377	0.0547291	0.0394289	0.720437	0.0592137	0.0447545	0.0596961	0.0419811	0.875017			0.792453	0.639535	1.12911	1.09076		1.23159	0.506801
STR01	STR190521	238	0.00139708	0.152962	0.0015452	0.148826	0.904147	0.972963	0.0995927	0.750354	0.0470353	0.0378189	0.804055	0.0516746	0.0447847	0.0518397	0.037773	0.901322			0.792883	0.603693	1.15443	1.10215		1.27235	0.478657
STR06	STR190521	1434	0.00382801	0.258393	0.00423396	0.241545	0.90412	0.934799	0.115948	0.720481	0.0745677	0.065363	0.87656	0.0751509	0.0751509	0.0824385	0.064691	0.923288			0.85958	0.677805	1.17812	1.10555		1.30247	0.582627
STR01	STR190521	1336	0.00297219	0.251497	0.0032874	0.239516	0.904116	0.952365	0.107065	0.590503	0.0886591	0.0426838	0.481437	0.0937033	0.0558086	0.0979852	0.047408	0.957405			0.841058	0.568355	1.30133	1.10519		1.43822	0.47802
STR06	STR190521	497	0.00245994	0.205088	0.00272091	0.19744	0.904088	0.96271	0.102906	0.734944	0.0647568	0.0483671	0.746904	0.0620512	0.0641196	0.0694199	0.0494856	0.906476			0.81274	0.618279	1.16647	1.07201		1.25046	0.502501
STR06	STR190521	1688	0.00106194	0.132491	0.00117459	0.131608	0.904087	0.993339	0.0961436	0.760217	0.0434604	0.031111	0.715847	0.0344729	0.0448147	0.0496505	0.0341869	0.888347			0.835507	0.687385	1.14691	1.14243		1.31027	0.574314
STR02	STR190521	174	0.000916433	0.128287	0.00101367	0.127746	0.904071	0.995784	0.0960215	0.699753	0.0486579	0.0239805	0.492838	0.0289265	0.0475221	0.0526774	0.0265709	0.883053			0.839041	0.666667	1.19544	1.08261		1.29419	0.559361
STR06	STR190521	13	0.00168417	0.166658	0.0018629	0.15857	0.904057	0.951472	0.107517	0.761983	0.0475138	0.0451312	0.949856	0.0475726	0.0468831	0.0524169	0.0461288	0.899443			0.8822	0.755115	1.14558	1.10319		1.2638	0.666163
STR05	STR190521	1024	0.00195705	0.185196	0.00216486	0.177547	0.904007	0.958703	0.104499	0.717051	0.0579027	0.043034	0.743213	0.0621346	0.0510885	0.0633651	0.0456329	0.917384			0.817835	0.616517	1.18093	1.09434		1.29234	0.504209
STR01	STR190521	1078	0.00717436	0.424194	0.00793627	0.353109	0.903996	0.832421	0.193131	0.501029	0.138378	0.0660124	0.477043	0.118507	0.101282	0.146743	0.0718882	1.03771			0.965002	0.59773	1.41276	1.06045		1.49816	0.57681
STR04	STR190521	774	0.00875347	0.402144	0.00968361	0.371051	0.903947	0.922682	0.123306	0.680186	0.131213	0.0849401	0.647345	0.137812	0.103359	0.145122	0.0905902	0.930228			0.833732	0.614533	1.21251	1.106		1.34104	0.512356
STR01	STR190521	1772	0.00673003	0.364353	0.00744542	0.318577	0.903915	0.874363	0.158168	0.637061	0.103127	0.0830908	0.80571	0.0840574	0.10266	0.111193	0.0840574	0.978297			0.97568	0.779899	1.25288	1.07821		1.35087	0.760931
STR03	STR190521	2416	0.00103863	0.131507	0.00114906	0.12992	0.903894	0.987934	0.0968605	0.754697	0.0477772	0.027679	0.579335	0.047605	0.0296669	0.0482407	0.0296669	0.871414			0.850938	0.735423	1.1511	1.0097		1.16227	0.6258
STR01	STR190521	1340	0.00271632	0.211103	0.00300542	0.200148	0.903807	0.948109	0.109297	0.765955	0.0661904	0.0522511	0.789405	0.0640766	0.0613206	0.068651	0.0530124	0.891168			0.841736	0.691313	1.14261	1.03717		1.18509	0.581903
STR02	STR190521	387	0.0052989	0.360805	0.00586289	0.290284	0.903803	0.804547	0.217843	0.511507	0.107491	0.0627661	0.583921	0.105375	0.0812697	0.114223	0.0665297	1.05959			0.966554	0.618755	1.39822	1.06263		1.48579	0.59806
STR01	STR190521	731	0.00424869	0.281772	0.0047011	0.259164	0.903767	0.919765	0.125294	0.672466	0.0779355	0.0694113	0.890625	0.0875024	0.0778565	0.0883769	0.0721569	0.956152			0.852001	0.62365	1.21945	1.13398		1.38283	0.53135
STR04	STR190521	321	0.00212189	0.212223	0.0023479	0.20474	0.903741	0.96474	0.102514	0.592035	0.0876929	0.0308084	0.351322	0.0592591	0.0744184	0.0849082	0.0324412	0.895447			0.793788	0.481159	1.29965	0.968245		1.25838	0.381938
STR01	STR190521	1146	0.00290145	0.230199	0.00321049	0.213699	0.903741	0.928325	0.120013	0.688051	0.0672865	0.0549032	0.815962	0.0544306	0.0675215	0.073571	0.0544306	0.941972			0.943807	0.78946	1.20556	1.0934		1.31816	0.745098
STR07	STR190521	70	0.0040466	0.288449	0.00447774	0.277177	0.903715	0.96092	0.103913	0.61117	0.111796	0.0460866	0.412239	0.112381	0.0627401	0.113309	0.0472497	0.913493			0.823572	0.573923	1.27914	1.01354		1.29646	0.472667
STR09	STR190521	414	0.00280226	0.222046	0.00310092	0.211843	0.903684	0.954049	0.106715	0.71422	0.0705926	0.0505427	0.715977	0.0757384	0.055771	0.0763494	0.0534378	0.91652			0.844221	0.663412	1.18327	1.08155		1.27976	0.560066
STR04	STR190521	371	0.00139877	0.153184	0.00154786	0.148385	0.903681	0.968675	0.101285	0.749083	0.0450881	0.0394998	0.876057	0.0475451	0.0427217	0.0520867	0.0424439	0.905472			0.848506	0.68864	1.15541	1.15522		1.33475	0.584315
STR01	STR190521	1385	0.00169188	0.173839	0.00187227	0.167207	0.903651	0.961847	0.103628	0.703531	0.0573952	0.0375322	0.653926	0.0564976	0.0434067	0.0642393	0.039817	0.915644			0.87003	0.689895	1.19223	1.11925		1.33439	0.60023
STR01	STR190521	2012	0.00261615	0.214804	0.00289528	0.205735	0.903591	0.957778	0.105249	0.712503	0.0637743	0.0522309	0.818995	0.0647656	0.0606316	0.0746917	0.0592536	0.925839			0.856496	0.666223	1.18469	1.17119		1.3875	0.570618
STR02	STR190521	1704	0.0016085	0.161236	0.00178021	0.157804	0.903544	0.978714	0.0987769	0.777511	0.0503466	0.0406782	0.807964	0.0544094	0.0447672	0.0587036	0.0416983	0.885672			0.812874	0.66037	1.13409	1.16599		1.32234	0.536798
STR05	STR190521	636	0.016581	0.572491	0.0183512	0.507438	0.903537	0.886369	0.149054	0.635747	0.171032	0.123437	0.721718	0.1795	0.156717	0.180691	0.12565	0.972074			0.85137	0.589427	1.25417	1.05648		1.325	0.501821
STR05	STR190521	998	0.00278114	0.218432	0.00307808	0.205035	0.903531	0.938665	0.114317	0.732487	0.0674301	0.0525145	0.778799	0.0704192	0.0586827	0.0708275	0.0573353	0.910554			0.845968	0.67301	1.16842	1.05038		1.22729	0.569345
STR09	STR190521	1606	0.00391965	0.261537	0.00433826	0.243793	0.903508	0.932155	0.117956	0.720097	0.0823147	0.0606289	0.73655	0.067476	0.0874434	0.0910164	0.0658883	0.914825			0.844106	0.66431	1.17843	1.10571		1.30301	0.560748
STR08	STR190521	771	0.0014247	0.169032	0.00157687	0.166627	0.903498	0.985773	0.0975449	0.626606	0.064339	0.0281941	0.438211	0.05034	0.0572359	0.0678606	0.030232	0.913359			0.785641	0.494471	1.26329	1.05473		1.33243	0.388477
STR09	STR190521	1284	0.0108426	0.485225	0.0120012	0.440774	0.903456	0.908391	0.13309	0.578703	0.168388	0.0819842	0.486876	0.158362	0.120493	0.179486	0.0906729	0.969006			0.870031	0.568224	1.31453	1.06591		1.40117	0.494372
STR05	STR190521	328	0.00101618	0.132738	0.00112485	0.130499	0.90339	0.98313	0.098072	0.724749	0.050292	0.0257265	0.511543	0.0455654	0.0331385	0.050568	0.0272407	0.873065			0.843276	0.67298	1.17464	1.00549		1.18109	0.567508
STR07	STR190521	839	0.0024485	0.231257	0.00271041	0.197891	0.903367	0.85572	0.173651	0.575334	0.0698529	0.0446298	0.638911	0.0689452	0.0523984	0.0724745	0.0444769	1.01001			0.952902	0.677763	1.31838	1.03753		1.36786	0.645842
STR08	STR190521	814	0.000871176	0.114893	0.000964381	0.114817	0.903353	0.999343	0.0966492	0.829339	0.0397138	0.0279302	0.703287	0.0406857	0.0282731	0.0409711	0.0279353	0.849243			0.833051	0.757338	1.09808	1.03166		1.13284	0.630901
STR01	STR190521	882	0.00357175	0.266055	0.0039539	0.234802	0.90335	0.882531	0.152119	0.634086	0.0793403	0.0573189	0.722443	0.0785455	0.0626986	0.0858622	0.0590632	0.973426			0.941828	0.725275	1.25582	1.0822		1.35905	0.683084
STR01	STR190521	1147	0.0035257	0.264302	0.0039031	0.236894	0.903308	0.8963	0.141785	0.634241	0.0778823	0.0576391	0.740079	0.0654545	0.0764785	0.0866191	0.0594542	0.97513			0.93108	0.704315	1.25566	1.11218		1.39652	0.655774
STR04	STR190521	250	0.000678493	0.102874	0.000751138	0.102924	0.903287	1.00048	0.0967142	0.805644	0.0369799	0.0233609	0.631719	0.0358311	0.0248061	0.0385504	0.0248061	0.852442			0.848275	0.763354	1.11411	1.04247		1.16143	0.647535
STR05	STR190521	68	0.00777194	0.390739	0.00860414	0.346771	0.903279	0.887475	0.14838	0.639685	0.107593	0.0919718	0.854809	0.111842	0.103558	0.114256	0.0984308	0.978976			0.907007	0.671029	1.25031	1.06193		1.32773	0.608628
STR05	STR190521	956	0.0051662	0.315814	0.00571957	0.295762	0.90325	0.936509	0.115722	0.650908	0.089388	0.0735872	0.823234	0.0925115	0.0918212	0.105464	0.0778665	0.9689			0.85664	0.608181	1.23948	1.17985		1.4624	0.520992
STR03	STR190521	2040	0.00659878	0.393015	0.00730564	0.366094	0.903245	0.931502	0.118548	0.536854	0.152794	0.0549881	0.359885	0.151094	0.0579539	0.153716	0.057552	0.94574			0.940011	0.753588	1.36481	1.00604		1.37305	0.708381
STR08	STR190521	924	0.00102525	0.131108	0.0011351	0.12828	0.903226	0.97843	0.0991489	0.749516	0.0422347	0.0309079	0.731813	0.0420649	0.0324107	0.045035	0.0323045	0.896249			0.880208	0.752006	1.15507	1.0663		1.23166	0.661921
STR09	STR190521	1272	0.0128057	0.530293	0.0141782	0.461117	0.9032	0.869551	0.162441	0.572244	0.177151	0.0920386	0.519549	0.159739	0.12187	0.181798	0.096354	0.984981			0.941541	0.657802	1.32193	1.02623		1.35661	0.619348
STR05	STR190521	764	0.00288457	0.226578	0.0031939	0.215434	0.903149	0.950817	0.108624	0.706083	0.0693109	0.0529895	0.764518	0.0773231	0.0586827	0.0783153	0.0572655	0.926317			0.832972	0.635714	1.19007	1.12991		1.34467	0.529532
STR06	STR190521	1771	0.00489707	0.322047	0.00542234	0.283134	0.90313	0.879169	0.154868	0.593344	0.107172	0.0581791	0.542859	0.0916979	0.0875611	0.114053	0.0623229	0.973831			0.898274	0.609911	1.29821	1.0642		1.38157	0.547867
STR02	STR190521	1230	0.00937446	0.454276	0.0103805	0.397332	0.90308	0.874649	0.15845	0.570844	0.149433	0.0798746	0.534516	0.145321	0.0860908	0.157903	0.0860692	0.990536			0.98153	0.749308	1.32355	1.05668		1.39857	0.735468
STR05	STR190521	673	0.002784	0.223355	0.00308285	0.213113	0.903061	0.954146	0.107237	0.701277	0.067174	0.052769	0.785557	0.0593731	0.0642058	0.0767197	0.0593731	0.931087			0.903692	0.730308	1.19414	1.1421		1.36383	0.659973
STR07	STR190521	1500	0.00503722	0.322363	0.00557816	0.298397	0.903025	0.925656	0.122193	0.609132	0.117739	0.054473	0.462659	0.11307	0.0586034	0.11405	0.056405	0.935947			0.938883	0.760187	1.28128	0.968665		1.24113	0.713726
STR09	STR190521	1152	0.00257802	0.210419	0.00285488	0.198886	0.903022	0.945193	0.111393	0.731691	0.0649049	0.050573	0.779186	0.0688531	0.0571481	0.0695246	0.0555706	0.911077			0.834987	0.655181	1.16906	1.07118		1.25227	0.547067
STR05	STR190521	903	0.00408234	0.275534	0.00452084	0.257635	0.903005	0.935038	0.11674	0.675722	0.0918122	0.0566134	0.616622	0.0980346	0.0676577	0.100199	0.0615962	0.92819			0.831464	0.615479	1.21651	1.09134		1.32763	0.511748
STR07	STR190521	1705	0.00384886	0.28519	0.00426241	0.266654	0.902978	0.935005	0.11678	0.594668	0.0917605	0.0534055	0.58201	0.0944549	0.0710136	0.107751	0.0568355	0.982287			0.861764	0.573808	1.29677	1.17426		1.52275	0.494487
STR01	STR190521	1892	0.00156276	0.182344	0.00173081	0.177467	0.902907	0.973257	0.100708	0.590636	0.0649721	0.0306249	0.471355	0.0668325	0.0365167	0.0724265	0.0338457	0.95371			0.882173	0.640342	1.30119	1.11473		1.45048	0.564893
STR02	STR190521	1459	0.00165404	0.160637	0.00183192	0.157149	0.9029	0.978284	0.0994986	0.805498	0.049895	0.0422084	0.845945	0.0447672	0.0495883	0.0529245	0.0425208	0.872047			0.851232	0.745086	1.11421	1.06072		1.18186	0.634241
STR02	STR190521	457	0.00331092	0.251468	0.00366715	0.239596	0.902859	0.952791	0.108005	0.657952	0.0833406	0.0505828	0.60694	0.0922893	0.0544094	0.0938818	0.0544094	0.938849			0.857089	0.659361	1.23283	1.12648		1.38876	0.565131
STR09	STR190521	1026	0.00115437	0.137487	0.00127858	0.135054	0.902855	0.982306	0.0987433	0.767422	0.0479733	0.0306377	0.63864	0.0344265	0.0468201	0.049865	0.031789	0.874475			0.846107	0.716176	1.14152	1.03943		1.18653	0.605962
STR03	STR190521	377	0.0014418	0.152609	0.00159698	0.149056	0.902832	0.976718	0.0999188	0.777956	0.0441345	0.0415947	0.942454	0.0455352	0.0407057	0.0503647	0.0407057	0.890065			0.884784	0.777863	1.13376	1.14116		1.29381	0.688241
STR09	STR190521	1279	0.0178508	0.600039	0.0197722	0.538257	0.902822	0.897037	0.14158	0.62303	0.190422	0.119358	0.626805	0.198297	0.144591	0.203547	0.127261	0.968492			0.874977	0.622586	1.26691	1.06892		1.35423	0.544749
STR03	STR190521	1013	0.00673492	0.395791	0.00746034	0.372492	0.902763	0.941132	0.113668	0.540268	0.136494	0.0628246	0.460276	0.084861	0.145575	0.158595	0.0734428	0.992863			0.858789	0.545178	1.36049	1.16192		1.58078	0.468193
STR04	STR190521	1246	0.00422242	0.301634	0.00467728	0.282959	0.902751	0.938086	0.115285	0.583192	0.110477	0.0486631	0.440482	0.119896	0.0544357	0.119946	0.053588	0.947699			0.865113	0.646952	1.30947	1.08571		1.4217	0.559687
STR03	STR190521	1046	0.00717569	0.388014	0.00794871	0.352645	0.902749	0.908844	0.133294	0.598933	0.135624	0.0673657	0.49671	0.141435	0.0731323	0.143972	0.0723651	0.955751			0.904179	0.693741	1.29214	1.06155		1.37168	0.627266
STR04	STR190521	668	0.00109727	0.143981	0.0012155	0.142455	0.902734	0.989399	0.0978416	0.665137	0.0541625	0.0257944	0.476241	0.0551248	0.0268733	0.0565575	0.0268733	0.900369			0.877955	0.740705	1.22615	1.04422		1.28037	0.650306
STR02	STR190521	248	0.00230199	0.206387	0.00255007	0.185582	0.902716	0.899196	0.140092	0.679127	0.0565196	0.0518579	0.917522	0.0537207	0.0599192	0.0619088	0.0537207	0.952165			0.908073	0.715149	1.21346	1.09535		1.32916	0.649407
STR02	STR190521	223	0.00143916	0.162625	0.00159427	0.158551	0.902708	0.974944	0.100467	0.68382	0.0555111	0.0330095	0.594648	0.0337476	0.0550981	0.0583754	0.032665	0.918574			0.915213	0.77398	1.20929	1.0516		1.27168	0.708356
STR05	STR190521	1167	0.00117632	0.137383	0.00130311	0.133848	0.902707	0.974271	0.100638	0.783197	0.0469904	0.0318734	0.678296	0.0414231	0.0414231	0.0489054	0.0344741	0.871015			0.829146	0.685555	1.12996	1.04075		1.17601	0.568425
STR06	STR190521	1666	0.0318828	0.825615	0.0353191	0.741835	0.902707	0.898524	0.140582	0.587775	0.285917	0.14198	0.496575	0.257168	0.212353	0.308076	0.159403	0.964735			0.87921	0.583824	1.30435	1.0775		1.40544	0.513304
STR07	STR190521	521	0.0403063	0.955259	0.0446514	0.821309	0.902688	0.859777	0.170682	0.555062	0.288802	0.177698	0.615295	0.210283	0.322664	0.323899	0.208044	1.02386			0.896205	0.594045	1.34224	1.12153		1.50536	0.532386
STR04	STR190521	1317	0.000722175	0.10506	0.000800043	0.104433	0.902671	0.994039	0.0975117	0.822208	0.0360458	0.0255093	0.70769	0.0358311	0.0254952	0.0376973	0.0254952	0.853378			0.856562	0.79054	1.10283	1.04582		1.15336	0.677147
STR06	STR190521	1565	0.00465037	0.317715	0.00515186	0.292491	0.902657	0.920609	0.125613	0.578925	0.0927162	0.0638619	0.688789	0.108245	0.0703247	0.109209	0.0668199	1.01456			0.889611	0.610903	1.31428	1.17788		1.54807	0.543466
STR05	STR190521	1221	0.00217868	0.19567	0.00241366	0.183023	0.902646	0.935368	0.116855	0.715082	0.0621716	0.0446182	0.717662	0.0566115	0.0552308	0.0694926	0.0458843	0.916145			0.874757	0.696799	1.18256	1.11776		1.32181	0.60953
STR01	STR190521	1849	0.00183525	0.180534	0.0020332	0.172697	0.902638	0.95659	0.106601	0.707601	0.0541923	0.0431188	0.795663	0.0440957	0.0523636	0.063839	0.0440146	0.92761			0.935801	0.794819	1.18879	1.17801		1.40041	0.743793
STR03	STR190521	1564	0.0022767	0.206746	0.00252232	0.199258	0.902623	0.963781	0.103894	0.669331	0.0751284	0.0385845	0.513581	0.0779618	0.0434654	0.0789447	0.0426453	0.909072			0.851318	0.671864	1.2223	1.0508		1.28439	0.57197
STR05	STR190521	22	0.000856982	0.115262	0.000949449	0.114541	0.90261	0.993747	0.0975901	0.810605	0.0372649	0.0292808	0.785747	0.0352096	0.0331385	0.0405039	0.0320864	0.866037			0.843199	0.734477	1.1107	1.08692		1.20724	0.61931
STR03	STR190521	892	0.00584051	0.344206	0.00647074	0.306085	0.902604	0.889249	0.147485	0.619476	0.110988	0.0670014	0.603679	0.0910704	0.102109	0.115515	0.0737569	0.966926			0.890896	0.628071	1.27054	1.04078		1.32236	0.559546
STR08	STR190521	1654	0.00252365	0.208024	0.00279613	0.195453	0.902551	0.93957	0.114665	0.732845	0.0614449	0.0522942	0.851074	0.0558567	0.0613734	0.0658151	0.0540568	0.914479			0.887247	0.736163	1.16814	1.07112		1.25122	0.653159
STR06	STR190521	259	0.00197176	0.187439	0.00218472	0.178088	0.902524	0.950107	0.109503	0.705248	0.0591737	0.0424263	0.71698	0.0475726	0.0606723	0.0649153	0.0448319	0.922438			0.865812	0.683136	1.19077	1.09703		1.30631	0.591467
STR02	STR190521	1512	0.0087692	0.42993	0.00971647	0.379085	0.902509	0.881736	0.153267	0.596175	0.144206	0.0774259	0.536912	0.137745	0.104686	0.149582	0.0824055	0.969919			0.886704	0.608125	1.29513	1.03728		1.34341	0.539227
STR04	STR190521	626	0.00242624	0.205414	0.00268834	0.194085	0.902508	0.944848	0.112011	0.722578	0.0596691	0.051772	0.867652	0.0585701	0.0544357	0.0687749	0.0539808	0.921625			0.908865	0.760983	1.17641	1.15261		1.35593	0.69163
STR06	STR190521	898	0.00108665	0.132254	0.00120407	0.129551	0.902487	0.979563	0.0996314	0.780698	0.0454981	0.0304094	0.668366	0.0468831	0.0324045	0.0486788	0.0321257	0.871153			0.834015	0.715269	1.13177	1.06991		1.21089	0.596545
STR03	STR190521	1841	0.00841281	0.503563	0.00932197	0.401608	0.902471	0.797532	0.224734	0.41691	0.165088	0.0648839	0.393027	0.112458	0.146954	0.164856	0.0671769	1.09484			0.970584	0.509058	1.54874	0.9986		1.54657	0.494084
STR03	STR190521	1048	0.00409978	0.269244	0.00454294	0.250554	0.902452	0.930584	0.119726	0.710688	0.0826552	0.063154	0.764065	0.0710625	0.0786517	0.0880435	0.0697428	0.923275			0.899193	0.733521	1.18621	1.06519		1.26354	0.659577
STR03	STR190521	1470	0.00506416	0.305304	0.00561156	0.289463	0.902451	0.948113	0.11049	0.682733	0.0973431	0.0662388	0.680467	0.0724423	0.109008	0.111087	0.0677641	0.933185			0.841287	0.64129	1.21025	1.14119		1.38112	0.539509
STR03	STR190521	1911	0.00195064	0.189951	0.00216151	0.182793	0.902444	0.962314	0.104582	0.679366	0.0719887	0.0345004	0.479247	0.0689927	0.0455352	0.0724391	0.0373962	0.891881			0.82928	0.620909	1.21324	1.00626		1.22083	0.514907
STR04	STR190521	862	0.00338867	0.254374	0.00375522	0.239712	0.90239	0.942359	0.113359	0.658101	0.0869643	0.0496133	0.570502	0.0868215	0.0627044	0.0878031	0.0549067	0.931244			0.850602	0.622449	1.23269	1.00964		1.24458	0.529457
STR03	STR190521	186	0.00223006	0.207722	0.00247139	0.192075	0.90235	0.924674	0.123327	0.649473	0.0697753	0.0406934	0.583207	0.046915	0.0731323	0.0765943	0.0457096	0.940185			0.865167	0.649972	1.24085	1.09773		1.36212	0.562335
STR03	STR190521	1280	0.00144656	0.165224	0.00160317	0.157466	0.902316	0.953047	0.108383	0.665888	0.059817	0.0307909	0.514752	0.0386359	0.0538143	0.0643225	0.0325129	0.911752			0.893583	0.695742	1.22546	1.07532		1.31777	0.621703
STR03	STR190521	1087	0.000707335	0.102767	0.000783971	0.102381	0.902247	0.996247	0.0978255	0.841644	0.0344839	0.0261168	0.757361	0.0324266	0.0296669	0.0360152	0.0269044	0.847903			0.827518	0.73528	1.09002	1.04441		1.13843	0.608457
STR07	STR190521	1622	0.0287407	0.78269	0.0318552	0.677223	0.902231	0.865252	0.166481	0.58956	0.208236	0.175733	0.843913	0.205457	0.199941	0.243495	0.180271	1.01921			0.965336	0.699641	1.30237	1.16932		1.5229	0.675389
STR04	STR190521	1035	0.00295707	0.223721	0.00327757	0.212091	0.902216	0.948013	0.110744	0.742434	0.0643433	0.0585152	0.909422	0.0737294	0.0627044	0.0741916	0.0624618	0.910483			0.819889	0.639622	1.16057	1.15306		1.3382	0.524419
STR02	STR190521	945	0.0288577	0.846375	0.0319855	0.716054	0.902211	0.846024	0.182404	0.506227	0.264239	0.139051	0.526233	0.283755	0.158407	0.28665	0.150298	1.04934			0.957086	0.642011	1.40549	1.08481		1.52469	0.61446
STR06	STR190521	1727	0.0103584	0.463562	0.0114812	0.407441	0.902207	0.878935	0.155628	0.60574	0.140037	0.0941803	0.672539	0.117208	0.130307	0.157765	0.0985639	0.989599			0.936431	0.678214	1.28486	1.1266		1.44752	0.6351
STR05	STR190521	1145	0.00236552	0.239687	0.00262195	0.225565	0.9022	0.941083	0.114176	0.517426	0.0974993	0.0308912	0.316835	0.0345192	0.0980346	0.098655	0.0331899	0.933429			0.904111	0.699014	1.3902	1.01185		1.40667	0.631986
STR02	STR190521	367	0.0086767	0.451232	0.00961733	0.409255	0.902195	0.906973	0.134981	0.535507	0.15267	0.0723621	0.473977	0.088157	0.169427	0.169831	0.0849602	1.00259			0.875894	0.58092	1.36652	1.1124		1.52013	0.508824
STR09	STR190521	439	0.00122406	0.142522	0.0013568	0.13594	0.902166	0.953813	0.108188	0.757263	0.0484805	0.0321474	0.663099	0.0426889	0.0413119	0.0500359	0.0333249	0.883828			0.84834	0.694086	1.14915	1.03208		1.18602	0.588821
STR07	STR190521	906	0.00120975	0.145846	0.00134095	0.141956	0.902162	0.973329	0.101408	0.714688	0.0465637	0.0330795	0.710415	0.0461933	0.0324042	0.0513167	0.0324042	0.915622			0.927803	0.808193	1.18288	1.10208		1.30363	0.749844
STR03	STR190521	1162	0.00187734	0.186355	0.00208107	0.178151	0.902104	0.955978	0.107338	0.679318	0.0677454	0.0352837	0.520828	0.0455352	0.0641632	0.0672882	0.0357838	0.904379			0.849395	0.642554	1.21329	0.993252		1.2051	0.545783
STR01	STR190521	660	0.0011678	0.13687	0.00129455	0.133721	0.90209	0.976989	0.100578	0.783357	0.0418342	0.0355423	0.849599	0.0447847	0.0385837	0.0463218	0.0367722	0.884442			0.820875	0.675824	1.12985	1.10727		1.25105	0.554767
STR08	STR190521	1042	0.00248418	0.211088	0.00275381	0.199525	0.902089	0.945218	0.112194	0.700591	0.0648619	0.0487645	0.751821	0.0544775	0.0641318	0.0692376	0.050779	0.92887			0.889848	0.711039	1.19472	1.06746		1.27532	0.632716
STR02	STR190521	960	0.00494646	0.314957	0.00548342	0.294732	0.902076	0.935785	0.117101	0.626616	0.11396	0.0552653	0.484955	0.0585417	0.115706	0.120336	0.0583742	0.930586			0.903762	0.730252	1.26328	1.05595		1.33396	0.659974
STR01	STR190521	1214	0.00093139	0.12945	0.0010325	0.128989	0.902069	0.996439	0.0979958	0.698453	0.048948	0.0242274	0.494962	0.0489187	0.0241148	0.0503014	0.0241148	0.884518			0.886237	0.789537	1.19655	1.02765		1.22963	0.699717
STR01	STR190521	905	0.00118916	0.135521	0.00131828	0.133797	0.902053	0.987282	0.0987696	0.81365	0.0438621	0.0345192	0.786994	0.0475407	0.0385837	0.0483771	0.0345878	0.864497			0.786774	0.648292	1.10862	1.10294		1.22273	0.510059
STR03	STR190521	1388	0.000942479	0.125751	0.00104482	0.123719	0.90205	0.983845	0.0992731	0.74896	0.0457937	0.0262045	0.572231	0.0462251	0.0275971	0.0465535	0.027014	0.873293			0.851715	0.738806	1.1555	1.01659		1.17467	0.629252
STR02	STR190521	951	0.000942996	0.12446	0.00104545	0.122839	0.901996	0.986971	0.0988659	0.764995	0.0426621	0.0281435	0.659684	0.042701	0.0268603	0.0437761	0.0268603	0.878887			0.894607	0.822167	1.14333	1.02611		1.17318	0.735517
STR07	STR190521	1421	0.00725042	0.396396	0.00803854	0.341045	0.901957	0.860364	0.170618	0.579849	0.124103	0.0743862	0.599393	0.12548	0.0868709	0.135252	0.0796067	0.998534			0.933349	0.66514	1.31323	1.08984		1.43122	0.620808
STR02	STR190521	1155	0.00119962	0.13786	0.00133006	0.133385	0.901926	0.967542	0.103306	0.793187	0.0437004	0.0349516	0.7998	0.0440785	0.0358138	0.04661	0.0358138	0.876392			0.862787	0.759916	1.12283	1.06658		1.19758	0.655645
STR01	STR190521	1427	0.0139609	0.564016	0.0154795	0.490015	0.901895	0.868796	0.163827	0.551492	0.192622	0.0922822	0.479085	0.168804	0.15089	0.1957	0.10242	0.989837			0.88212	0.548113	1.34657	1.01598		1.3681	0.483501
STR02	STR190521	578	0.002801	0.240293	0.003106	0.218196	0.901802	0.908044	0.134532	0.609595	0.0794064	0.0449126	0.565604	0.0771374	0.0468334	0.0843964	0.0436392	0.966437			0.969151	0.775341	1.28079	1.06284		1.36128	0.751423
STR06	STR190521	1724	0.0029334	0.24544	0.00325283	0.228545	0.901797	0.931166	0.119924	0.611914	0.0879845	0.0424497	0.482468	0.0827349	0.0654985	0.0872784	0.0417087	0.940857			0.827883	0.541316	1.27837	0.991974		1.2681	0.448146
STR09	STR190521	1079	0.002167	0.194268	0.00240309	0.185376	0.901756	0.954228	0.108384	0.721545	0.0568379	0.0485434	0.854068	0.0564595	0.0626563	0.0635018	0.0485192	0.921741			0.81546	0.61257	1.17725	1.11724		1.31528	0.499527
STR02	STR190521	1268	0.0017878	0.173535	0.00198276	0.165247	0.901675	0.952239	0.109312	0.746026	0.0519762	0.0437951	0.8426	0.0461447	0.0523432	0.0563663	0.0449787	0.905988			0.880998	0.740181	1.15777	1.08446		1.25556	0.652098
STR08	STR190521	1563	0.00173094	0.181387	0.00191973	0.172358	0.90166	0.950224	0.11022	0.661118	0.0660636	0.0333603	0.504973	0.0406857	0.0641318	0.0687725	0.0338693	0.912191			0.865252	0.663386	1.22987	1.041		1.2803	0.573996
STR09	STR190521	1418	0.00144308	0.157336	0.00160048	0.151007	0.901659	0.959773	0.106251	0.732564	0.0549552	0.0334343	0.608392	0.0537054	0.0344265	0.0558772	0.0344265	0.890014			0.892616	0.780513	1.16836	1.01678		1.18796	0.696698
STR05	STR190521	1083	0.000969944	0.12398	0.00107576	0.121777	0.901639	0.982229	0.0999532	0.792966	0.0366818	0.0336671	0.917815	0.0372808	0.0386615	0.0407561	0.0345799	0.881177			0.816276	0.67295	1.12298	1.11107		1.24771	0.549313
STR06	STR190521	1705	0.00532822	0.313578	0.00590957	0.289572	0.901625	0.923446	0.124653	0.680927	0.0978278	0.0693473	0.708871	0.0958346	0.0765298	0.101423	0.0701222	0.937872			0.909637	0.726489	1.21185	1.03675		1.25639	0.660841
STR09	STR190521	686	0.0161024	0.573154	0.0178598	0.522015	0.901601	0.910777	0.132828	0.615968	0.173824	0.117948	0.678549	0.147346	0.205871	0.209975	0.121319	0.982194			0.811336	0.530835	1.27415	1.20797		1.53914	0.430685
STR08	STR190521	632	0.00175139	0.188202	0.00194255	0.184379	0.901591	0.979686	0.100484	0.621362	0.0749911	0.029736	0.396527	0.0606838	0.0606838	0.0762705	0.0300196	0.898534			0.775338	0.475594	1.26861	1.01706		1.29025	0.368746
STR04	STR190521	794	0.000800043	0.116321	0.000887407	0.116114	0.901552	0.998217	0.0984645	0.743032	0.0431384	0.0236134	0.547388	0.0406545	0.0248061	0.0459247	0.0240005	0.871294			0.88848	0.793314	1.1601	1.06459		1.23503	0.704844
STR01	STR190521	1228	0.00140373	0.154686	0.00155706	0.149371	0.901524	0.96564	0.104298	0.73721	0.0473074	0.0377803	0.798613	0.0385837	0.0489187	0.0517893	0.0385837	0.908981			0.883896	0.743713	1.16467	1.09474		1.27502	0.657365
STR03	STR190521	2528	0.00335532	0.247028	0.00372184	0.228735	0.901522	0.925949	0.123213	0.69096	0.0734235	0.0581847	0.792453	0.0772718	0.0648531	0.0820781	0.0623156	0.938496			0.86905	0.669548	1.20302	1.11787		1.34482	0.581871
STR06	STR190521	704	0.0121894	0.465973	0.0135214	0.426933	0.901494	0.916218	0.129317	0.705459	0.132258	0.117347	0.887258	0.12755	0.124102	0.148099	0.122192	0.933421			0.925829	0.77006	1.1906	1.11977		1.33319	0.712944
STR01	STR190521	1231	0.00317109	0.23059	0.00351763	0.217802	0.901484	0.94454	0.113054	0.74944	0.0654002	0.0617362	0.943976	0.0709665	0.0654545	0.073027	0.063272	0.906862			0.845142	0.682678	1.15513	1.11662		1.28984	0.576959
STR03	STR190521	1536	0.00552302	0.325153	0.00612659	0.296089	0.901484	0.910615	0.133023	0.656463	0.104411	0.0673503	0.645048	0.108319	0.0765819	0.113268	0.0743752	0.946525			0.879266	0.665806	1.23423	1.08482		1.33892	0.58542
STR08	STR190521	1115	0.00348043	0.246462	0.00386085	0.22841	0.901466	0.926755	0.122776	0.720017	0.0725388	0.0610903	0.842175	0.0765444	0.0668901	0.0815991	0.0649615	0.922187			0.859145	0.679762	1.1785	1.1249		1.3257	0.584014
STR04	STR190521	10	0.00917224	0.438615	0.010175	0.380242	0.901447	0.866917	0.165602	0.599127	0.132558	0.0881006	0.664618	0.114384	0.128165	0.145496	0.0916451	0.993875			0.904178	0.625664	1.29193	1.0976		1.41803	0.565711
STR09	STR190521	1416	0.00218975	0.199373	0.00242916	0.190839	0.901444	0.957196	0.10745	0.692262	0.0690166	0.0403972	0.585325	0.0578366	0.0626563	0.0738784	0.0433489	0.911098			0.827324	0.604265	1.20189	1.07044		1.28656	0.499923
STR03	STR190521	389	0.00197587	0.194997	0.00219198	0.19066	0.901412	0.977759	0.101066	0.652998	0.0643393	0.0391015	0.607739	0.0517445	0.0689927	0.0722318	0.0442509	0.942555			0.807527	0.553467	1.2375	1.12267		1.3893	0.446939
STR06	STR190521	1457	0.00193753	0.180239	0.00214954	0.17226	0.901371	0.955732	0.108108	0.749483	0.055416	0.0445169	0.803322	0.0537777	0.0517093	0.0604839	0.0454673	0.9018			0.854318	0.696752	1.1551	1.09145		1.26074	0.595248
STR04	STR190521	703	0.00143628	0.154228	0.00159344	0.148255	0.901371	0.961272	0.10596	0.758795	0.0499558	0.0366069	0.732787	0.0378983	0.0523685	0.0536627	0.0378983	0.890843			0.854288	0.723684	1.14799	1.0742		1.23317	0.618234
STR03	STR190521	303	0.00163982	0.173434	0.00181927	0.16616	0.901361	0.958063	0.107184	0.685076	0.0609972	0.0342291	0.561159	0.0593337	0.0427755	0.0666485	0.0363211	0.910639			0.849256	0.646099	1.20818	1.09265		1.32011	0.548703
STR07	STR190521	45	0.00121593	0.146319	0.00134903	0.144721	0.901339	0.989078	0.0992638	0.7137	0.0509717	0.0303732	0.595883	0.0496405	0.0324042	0.054884	0.0312033	0.899376			0.891703	0.75591	1.1837	1.07676		1.27456	0.674048
STR03	STR190521	1596	0.00185211	0.185281	0.00205489	0.169996	0.90132	0.917504	0.12862	0.67798	0.0544571	0.0433035	0.795185	0.0489848	0.0503647	0.0615429	0.0475328	0.947625			0.93247	0.750723	1.21448	1.13012		1.37251	0.700027
STR01	STR190521	1193	0.00836257	0.410138	0.00927829	0.366536	0.901305	0.893691	0.14506	0.624727	0.132621	0.0802858	0.60538	0.121952	0.114373	0.139968	0.0877789	0.963187			0.867739	0.599551	1.26519	1.0554		1.33528	0.520254
STR02	STR190521	530	0.00252067	0.214386	0.00279673	0.203927	0.901289	0.951213	0.110109	0.689178	0.0712359	0.0450533	0.632451	0.0495883	0.0695614	0.0803186	0.048213	0.921781			0.899651	0.730748	1.20458	1.1275		1.35816	0.657418
STR07	STR190521	646	0.00375807	0.293728	0.00416972	0.267878	0.901277	0.911993	0.132256	0.547373	0.112284	0.0426145	0.379524	0.0558456	0.107555	0.114509	0.0452011	0.948132			0.898801	0.625673	1.35163	1.01982		1.37842	0.562355
STR01	STR190521	331	0.00222736	0.196446	0.00247136	0.186546	0.901268	0.949605	0.11085	0.725292	0.0674914	0.0420196	0.622591	0.0516746	0.0661435	0.0681792	0.0428379	0.896924			0.833684	0.651667	1.1742	1.01019		1.18617	0.543284
STR08	STR190521	191	0.0294436	0.871008	0.0326691	0.667891	0.901266	0.766803	0.253238	0.487704	0.214697	0.174612	0.813293	0.215841	0.204808	0.228965	0.196371	1.11866			1.03531	0.666054	1.43193	1.06646		1.52709	0.689574
STR08	STR190521	1351	0.00270388	0.236277	0.00300014	0.203806	0.901252	0.862573	0.169226	0.608631	0.0711956	0.0483553	0.67919	0.0717172	0.0517192	0.0724889	0.0505004	0.988185			0.95708	0.728974	1.28181	1.01816		1.30509	0.697687
STR08	STR190521	811	0.00135384	0.146642	0.00150221	0.143074	0.901235	0.975669	0.101718	0.791151	0.0425787	0.0404842	0.950808	0.0448233	0.0420649	0.0481133	0.0403124	0.882718			0.843856	0.718033	1.12427	1.12999		1.27041	0.605916
STR06	STR190521	533	0.00108856	0.136697	0.00120787	0.13157	0.90122	0.962497	0.10566	0.732056	0.0442434	0.0313265	0.708049	0.0324045	0.0448147	0.0489709	0.0324045	0.904438			0.885121	0.749591	1.16877	1.10685		1.29365	0.663479
STR07	STR190521	697	0.00169127	0.176713	0.00187666	0.171319	0.901216	0.969481	0.103391	0.680596	0.0544728	0.0395316	0.725712	0.0530878	0.0468827	0.0635681	0.0461109	0.939916			0.883823	0.679526	1.21215	1.16697		1.41454	0.600581
STR02	STR190521	6	0.00246185	0.202421	0.00273175	0.194011	0.901198	0.958452	0.107182	0.75502	0.0659398	0.0475361	0.7209	0.0564756	0.0661177	0.0672699	0.0480368	0.891913			0.82558	0.659299	1.15086	1.02017		1.17407	0.544304
STR02	STR190521	748	0.00196853	0.18052	0.00218435	0.172284	0.901194	0.954372	0.108832	0.759099	0.056966	0.0439983	0.772361	0.0612967	0.0454559	0.0626779	0.0449344	0.893982			0.845509	0.706503	1.14776	1.10027		1.26284	0.597354
STR03	STR190521	1510	0.00789255	0.473288	0.00875791	0.355037	0.90119	0.75015	0.268679	0.442768	0.118237	0.0849911	0.718819	0.131086	0.0869308	0.13161	0.0865969	1.16442			1.08544	0.692606	1.50284	1.1131		1.67281	0.751782
STR05	STR190521	874	0.00186029	0.193076	0.00206429	0.186334	0.901178	0.965083	0.10481	0.627098	0.0698025	0.0339328	0.486126	0.0434942	0.0711096	0.0799715	0.0381042	0.930617			0.842361	0.601479	1.26279	1.14568		1.44676	0.506663
STR09	STR190521	1293	0.000773216	0.110752	0.000858075	0.108636	0.901105	0.980896	0.100723	0.792148	0.0367559	0.0267846	0.728715	0.0302954	0.0351151	0.0395411	0.0282449	0.871509			0.846594	0.726827	1.12356	1.07578		1.2087	0.615327
STR08	STR190521	1570	0.0018327	0.175063	0.00203385	0.165957	0.901099	0.947985	0.111745	0.751477	0.0549306	0.0424804	0.773347	0.0427545	0.0593046	0.0595008	0.0423162	0.898577			0.857652	0.722806	1.15356	1.0832		1.24954	0.619916
STR03	STR190521	2357	0.00637601	0.359552	0.00707621	0.323409	0.901049	0.899478	0.141053	0.619779	0.118598	0.0684511	0.577168	0.0903804	0.111078	0.124776	0.0763949	0.961113			0.89237	0.635105	1.27023	1.05209		1.33639	0.566749
STR02	STR190521	1911	0.00138983	0.164129	0.00154257	0.159935	0.900984	0.974446	0.10226	0.648333	0.0581548	0.0304289	0.523239	0.0509658	0.0461447	0.0653746	0.0344554	0.92641			0.845066	0.590964	1.24194	1.12415		1.39613	0.499404
STR06	STR190521	770	0.0316413	0.850244	0.035119	0.734738	0.900975	0.86415	0.168111	0.550018	0.278559	0.144627	0.519196	0.276472	0.207527	0.296657	0.151838	1.00458			0.878353	0.551478	1.34838	1.06497		1.43598	0.484393
STR02	STR190521	115	0.000975251	0.131947	0.00108245	0.130546	0.900964	0.989381	0.0996036	0.70393	0.0515314	0.0240966	0.467609	0.035125	0.0447672	0.0548436	0.0261695	0.872341			0.825779	0.620211	1.19189	1.06427		1.2685	0.512157
STR07	STR190521	510	0.0408729	1.07106	0.0453664	0.810842	0.900952	0.757048	0.262366	0.447734	0.300997	0.172895	0.574408	0.184084	0.319906	0.32037	0.183606	1.13006			1.06258	0.694062	1.49448	1.06436		1.59067	0.737497
STR01	STR190521	815	0.00239209	0.213928	0.00265508	0.205144	0.900948	0.958942	0.107225	0.656829	0.0697358	0.0436748	0.62629	0.0461627	0.0813014	0.0814065	0.0461627	0.943156			0.839169	0.637364	1.23388	1.16736		1.44038	0.534856
STR08	STR190521	646	0.00557943	0.321595	0.00619286	0.309353	0.900944	0.961934	0.106118	0.677924	0.108149	0.0656868	0.607374	0.109645	0.0903362	0.109751	0.0720509	0.924997			0.804065	0.563301	1.21453	1.01481		1.23252	0.452931
STR09	STR190521	1554	0.00109938	0.132215	0.00122027	0.129314	0.900932	0.978064	0.101467	0.790311	0.0424555	0.0329704	0.776588	0.0344265	0.0420004	0.0446485	0.0332624	0.876455			0.864975	0.760328	1.12487	1.05165		1.18297	0.657664
STR07	STR190521	526	0.00322473	0.258627	0.00357934	0.229378	0.90093	0.886905	0.150351	0.605837	0.0754081	0.0544485	0.722052	0.079287	0.0613612	0.0795862	0.0577219	0.995818			0.919411	0.662824	1.28476	1.05541		1.35594	0.609408
STR04	STR190521	882	0.00166656	0.170627	0.00184983	0.160204	0.900924	0.938914	0.116394	0.719345	0.0518021	0.0409622	0.790745	0.0516795	0.0447889	0.0564608	0.0447889	0.919678			0.884366	0.72	1.17905	1.08993		1.28508	0.636743
STR05	STR190521	797	0.00951165	0.488288	0.0105579	0.405989	0.900907	0.831455	0.195517	0.501319	0.14815	0.0817458	0.551779	0.158788	0.102867	0.161668	0.0875336	1.06198			0.933073	0.582317	1.41235	1.09125		1.54123	0.543344
STR02	STR190521	529	0.00171191	0.175218	0.00190022	0.168648	0.900899	0.962499	0.105959	0.700699	0.0579777	0.0375949	0.648438	0.0440785	0.0564756	0.0640256	0.0413095	0.916676			0.871264	0.687691	1.19463	1.10431		1.31925	0.59916
STR04	STR190521	4	0.00460749	0.315219	0.00511458	0.298914	0.900854	0.948274	0.111828	0.582705	0.114478	0.0512452	0.447643	0.115073	0.0613263	0.11868	0.0528353	0.951043			0.893482	0.652896	1.31001	1.03671		1.35811	0.583351
STR04	STR190521	434	0.00492608	0.29615	0.00546831	0.273586	0.900842	0.923808	0.12505	0.70581	0.0874483	0.0717233	0.82018	0.0785528	0.0916449	0.0939878	0.0765985	0.930286			0.870018	0.684276	1.1903	1.07478		1.27931	0.595333
STR03	STR190521	2055	0.000825859	0.111785	0.000916775	0.110758	0.900831	0.990817	0.0995935	0.830517	0.0383638	0.0274091	0.714453	0.0372561	0.0303568	0.0389366	0.0279049	0.849781			0.826655	0.730219	1.0973	1.01493		1.11369	0.603639
STR03	STR190521	1863	0.00513651	0.316735	0.005702	0.285737	0.900826	0.902132	0.139333	0.643405	0.0954394	0.0685252	0.717997	0.0979696	0.0883107	0.0996986	0.0696633	0.965865			0.850158	0.593695	1.24669	1.04463		1.30232	0.504735
STR05	STR190521	456	0.000960411	0.122195	0.00106622	0.120821	0.90076	0.988758	0.0998748	0.808282	0.0408948	0.0299019	0.731191	0.0352096	0.0393519	0.0423167	0.0312766	0.862996			0.819421	0.693154	1.11229	1.03477		1.15096	0.567985
STR05	STR190521	144	0.00382258	0.279787	0.00424392	0.26296	0.900719	0.939859	0.116077	0.613638	0.101329	0.0480325	0.474027	0.0745615	0.0876788	0.110483	0.0498047	0.936612			0.86226	0.584719	1.27657	1.09035		1.3919	0.504179
STR08	STR190521	264	0.00788196	0.395499	0.00875076	0.361301	0.900717	0.913531	0.131658	0.633217	0.125727	0.0798206	0.634871	0.102059	0.122747	0.142296	0.0862006	0.962061			0.879646	0.629176	1.25668	1.13178		1.42229	0.553452
STR05	STR190521	1069	0.00323442	0.241166	0.00359094	0.230119	0.900717	0.954193	0.109341	0.698835	0.078565	0.0524176	0.667187	0.0586827	0.0828462	0.0856355	0.0585947	0.920602			0.852002	0.665294	1.19622	1.09		1.30388	0.566832
STR03	STR190521	2157	0.00201633	0.200765	0.00223863	0.190803	0.900702	0.950378	0.111007	0.62863	0.0762025	0.0336902	0.442113	0.0738222	0.0344964	0.0753412	0.0344964	0.913461			0.926736	0.791776	1.26125	0.988697		1.247	0.733767
STR04	STR190521	1070	0.00463408	0.283009	0.00514496	0.267014	0.900701	0.943484	0.114256	0.727064	0.0862307	0.0684245	0.793506	0.0861324	0.0826871	0.0943685	0.0728987	0.914968			0.8382	0.650667	1.17277	1.09437		1.28345	0.545389
STR01	STR190521	1206	0.00232088	0.206438	0.00257675	0.194765	0.9007	0.943455	0.114271	0.684355	0.0696642	0.0424182	0.608896	0.0592536	0.0571866	0.0756421	0.0490767	0.920922			0.886457	0.684926	1.20881	1.08581		1.31254	0.607157
STR04	STR190521	772	0.0129754	0.561255	0.014406	0.477839	0.900695	0.851375	0.178748	0.517619	0.164751	0.100277	0.608658	0.118518	0.179155	0.179982	0.10762	1.05886			0.942736	0.611091	1.38994	1.09244		1.51843	0.576098
STR01	STR190521	1762	0.00130831	0.152737	0.00145263	0.149332	0.900654	0.977704	0.101818	0.704744	0.0589962	0.0282356	0.478601	0.0571866	0.0316938	0.058113	0.0292182	0.875467			0.85923	0.721844	1.1912	0.985029		1.17337	0.62023
STR06	STR190521	1553	0.0111674	0.465471	0.0123996	0.416904	0.900633	0.89566	0.144086	0.647705	0.130454	0.108995	0.835509	0.118587	0.122723	0.152931	0.118587	0.971964			0.964467	0.767344	1.24254	1.1723		1.45663	0.740078
STR03	STR190521	320	0.00235096	0.200782	0.00261038	0.18932	0.90062	0.942914	0.114609	0.732833	0.0602922	0.0496472	0.823443	0.056574	0.0676129	0.0678378	0.0516099	0.913149			0.808387	0.614609	1.16815	1.12515		1.31434	0.496842
STR05	STR190521	249	0.000984719	0.125638	0.00109339	0.124446	0.90061	0.990508	0.0998419	0.783934	0.0395551	0.0316971	0.801341	0.0331385	0.0379712	0.0449546	0.0329011	0.881643			0.883411	0.782575	1.12943	1.13651		1.28361	0.691336
STR02	STR190521	926	0.00216965	0.189926	0.00240919	0.178516	0.900571	0.939922	0.11617	0.755839	0.057329	0.0481865	0.840526	0.0550981	0.0557868	0.0601404	0.0502305	0.899992			0.856411	0.705864	1.15023	1.04904		1.20664	0.60451
STR06	STR190521	982	0.00105481	0.136725	0.00117127	0.135593	0.900568	0.991716	0.0997763	0.709061	0.0504421	0.026625	0.527833	0.0475726	0.0358518	0.0528549	0.0288626	0.887055			0.819457	0.618451	1.18757	1.04783		1.24437	0.506794
STR07	STR190521	715	0.00130007	0.147086	0.00144362	0.14266	0.90056	0.969904	0.103895	0.755145	0.0503469	0.0328778	0.653024	0.0496405	0.036541	0.0540462	0.0360846	0.88367			0.853352	0.716719	1.15076	1.07347		1.23531	0.611614
STR06	STR190521	483	0.00738602	0.390745	0.00820172	0.351813	0.900545	0.900365	0.140778	0.607902	0.131455	0.0715389	0.544207	0.0827349	0.13996	0.14148	0.0786521	0.962453			0.87731	0.637849	1.28258	1.07626		1.38038	0.559591
STR05	STR190521	420	0.00150615	0.160648	0.0016725	0.154672	0.900541	0.9628	0.106188	0.733379	0.0543675	0.0352728	0.648785	0.0517788	0.0428038	0.0571353	0.0353496	0.89607			0.849246	0.67957	1.16771	1.05091		1.22716	0.577122
STR04	STR190521	164	0.00357242	0.335464	0.00396698	0.248565	0.900539	0.74096	0.277479	0.398916	0.0958895	0.0474353	0.494687	0.0826871	0.0785528	0.0978416	0.0471757	1.17029			1.04026	0.55	1.58329	1.02036		1.61552	0.572144
STR01	STR190521	801	0.00177021	0.185907	0.00196579	0.167492	0.900507	0.900944	0.140395	0.64364	0.0598363	0.0376678	0.629514	0.0385837	0.0599426	0.0631662	0.0381775	0.953329			0.943438	0.765394	1.24646	1.05565		1.31583	0.722102
STR07	STR190521	813	0.0440634	0.991289	0.0489357	0.815725	0.900435	0.822893	0.203175	0.563492	0.26011	0.215691	0.829227	0.22614	0.253029	0.274538	0.225599	1.04171			1.03438	0.77007	1.33216	1.05547		1.40605	0.796548
STR06	STR190521	1452	0.000911249	0.120456	0.00101202	0.118995	0.900423	0.987875	0.100313	0.789211	0.037581	0.030873	0.821506	0.0303361	0.0386096	0.0409981	0.0301376	0.879829			0.873553	0.778003	1.12565	1.09093		1.228	0.679627
STR01	STR190521	1619	0.0093082	0.459036	0.0103379	0.382066	0.9004	0.832323	0.195028	0.555114	0.129632	0.0914247	0.705263	0.131598	0.10955	0.143486	0.0998515	1.03828			0.951771	0.645658	1.34217	1.10687		1.48562	0.614519
STR06	STR190521	897	0.00120312	0.145305	0.00133621	0.141737	0.900391	0.975449	0.10259	0.716073	0.0530953	0.028851	0.543381	0.0358518	0.0496409	0.0561305	0.0313268	0.886585			0.849808	0.676015	1.18174	1.05716		1.24929	0.574483
STR03	STR190521	791	0.0080958	0.390006	0.00899163	0.360258	0.900371	0.923724	0.125475	0.668846	0.128422	0.0802658	0.625017	0.102109	0.123497	0.129239	0.0901373	0.934426			0.864352	0.642005	1.22275	1.00637		1.23053	0.554919
STR06	STR190521	1359	0.00794075	0.424658	0.00881968	0.390528	0.900345	0.919628	0.128026	0.55334	0.127458	0.0793238	0.622351	0.135823	0.100661	0.151395	0.0921344	1.02683			0.897859	0.580801	1.34432	1.1878		1.59679	0.521477
STR06	STR190521	1279	0.0053672	0.333107	0.00596139	0.289602	0.900327	0.869395	0.164294	0.607839	0.104709	0.0652643	0.623295	0.0841138	0.10204	0.106748	0.0698585	0.979884			0.894712	0.625332	1.28264	1.01948		1.30762	0.559492
STR02	STR190521	829	0.00159807	0.168193	0.001775	0.161711	0.900321	0.961465	0.106869	0.709889	0.0483396	0.0420922	0.870761	0.0482108	0.0516545	0.0567144	0.0417549	0.929942			0.842097	0.641714	1.18687	1.17325		1.3925	0.540386
STR06	STR190521	1314	0.0028331	0.226816	0.00314683	0.215803	0.900302	0.951445	0.110893	0.692027	0.0808798	0.0445996	0.551431	0.0579144	0.0758403	0.0874987	0.047942	0.903798			0.847881	0.645022	1.20209	1.08184		1.30047	0.546901
STR09	STR190521	1316	0.0025472	0.210015	0.00282928	0.202059	0.900302	0.962114	0.106654	0.725725	0.0684049	0.0474118	0.693105	0.0667875	0.0640334	0.0733374	0.0491733	0.906671			0.802682	0.59561	1.17385	1.07211		1.2585	0.478086
STR02	STR190521	1147	0.00105352	0.131474	0.00117021	0.129842	0.900284	0.987584	0.100486	0.7659	0.0384824	0.034857	0.905789	0.0413236	0.0385687	0.0435589	0.0381134	0.89634			0.822821	0.661012	1.14265	1.13192		1.29339	0.543894
STR06	STR190521	343	0.00119266	0.14231	0.00132481	0.137791	0.900251	0.968241	0.104683	0.740036	0.0493106	0.0307954	0.624519	0.033094	0.0510199	0.0538528	0.0324995	0.888263			0.845939	0.706363	1.16245	1.09211		1.26953	0.59754
STR05	STR190521	27	0.00598076	0.34905	0.00664376	0.321604	0.900208	0.92137	0.127048	0.616866	0.126493	0.0602008	0.475924	0.116675	0.0876788	0.131355	0.0633628	0.934822			0.854034	0.584634	1.27322	1.03844		1.32216	0.499297
STR01	STR190521	1222	0.020596	0.6482	0.0228793	0.565477	0.900199	0.87238	0.162009	0.615989	0.169873	0.154371	0.908745	0.180517	0.175005	0.199196	0.166171	0.999554			0.911619	0.65195	1.27413	1.17261		1.49406	0.594331
STR09	STR190521	845	0.00200913	0.192166	0.00223194	0.184297	0.90017	0.959053	0.107901	0.6837	0.0657836	0.0388866	0.59113	0.0633448	0.0433774	0.0681958	0.0396613	0.917959			0.900308	0.731194	1.20939	1.03667		1.25374	0.6583
STR07	STR190521	683	0.00152966	0.174387	0.00169936	0.170083	0.90014	0.975316	0.102866	0.632083	0.0644002	0.0302425	0.469603	0.0337831	0.0710136	0.0722117	0.0337227	0.921294			0.832027	0.637606	1.2578	1.1213		1.41037	0.530506
STR01	STR190521	783	0.00107808	0.140768	0.0011977	0.138893	0.900119	0.986681	0.100765	0.683681	0.0458766	0.0299204	0.652193	0.0434067	0.0413397	0.0529407	0.0321367	0.928582			0.830523	0.600793	1.20941	1.15398		1.39563	0.498973
STR06	STR190521	1525	0.0174335	0.619984	0.0193696	0.531139	0.900044	0.856697	0.174719	0.569946	0.193404	0.114771	0.593426	0.148923	0.185464	0.212158	0.12518	1.0059			0.927046	0.631196	1.32459	1.09697		1.45304	0.585148
STR08	STR190521	1242	0.00105283	0.130063	0.00116981	0.126918	0.9	0.975814	0.102883	0.782091	0.0418938	0.0319977	0.76378	0.0393066	0.0358586	0.0452404	0.0328572	0.880098			0.865184	0.746964	1.13076	1.07988		1.22109	0.646261
STR06	STR190521	872	0.00490658	0.306043	0.00545181	0.283779	0.899991	0.927251	0.12367	0.6583	0.107803	0.0579504	0.537556	0.109624	0.0606723	0.11196	0.0594907	0.923185			0.898562	0.737707	1.2325	1.03856		1.28002	0.662875
STR03	STR190521	924	0.00192684	0.194091	0.00214104	0.185978	0.899956	0.958199	0.108426	0.642757	0.0634584	0.0386606	0.609227	0.046915	0.0710625	0.0712264	0.0456275	0.950318			0.822576	0.577955	1.24732	1.12241		1.4	0.475412
STR09	STR190521	1446	0.00187212	0.190109	0.00208024	0.173171	0.899954	0.910907	0.133965	0.650939	0.0607501	0.0392371	0.645877	0.0571481	0.0509513	0.062113	0.0393369	0.950665			0.879324	0.64295	1.23945	1.02243		1.26726	0.565361
STR06	STR190521	889	0.00828586	0.404615	0.00920709	0.367735	0.899943	0.908852	0.135349	0.636009	0.127333	0.0828524	0.650673	0.126171	0.0903189	0.13641	0.0903189	0.962518			0.93449	0.72711	1.25392	1.07128		1.3433	0.679477
STR09	STR190521	1200	0.00145825	0.158171	0.00162039	0.15244	0.899941	0.963768	0.106416	0.732466	0.051156	0.036295	0.709496	0.0378692	0.0543939	0.0579431	0.0371761	0.904342			0.857175	0.70794	1.16844	1.13267		1.32346	0.606829
STR09	STR190521	104	0.00339769	0.278465	0.00377553	0.261191	0.899925	0.937968	0.117742	0.550621	0.107417	0.0402739	0.374932	0.112231	0.0433774	0.112587	0.0407682	0.942732			0.894764	0.697926	1.34764	1.04813		1.41251	0.624479
STR03	STR190521	1774	0.00166076	0.165726	0.00184545	0.160073	0.899923	0.96589	0.105731	0.759863	0.0502351	0.0420931	0.837922	0.0538143	0.0455352	0.0549348	0.0447257	0.897484			0.834056	0.677739	1.14718	1.09356		1.25451	0.565272
STR01	STR190521	802	0.0125491	0.518526	0.0139447	0.457153	0.899915	0.88164	0.155004	0.586517	0.164575	0.0970861	0.589919	0.106794	0.161225	0.175234	0.100047	0.990834			0.96733	0.728839	1.30575	1.06476		1.39031	0.705028
STR03	STR190521	2124	0.00228099	0.224055	0.0025347	0.21188	0.899906	0.945658	0.113894	0.570982	0.0854432	0.0339903	0.397812	0.0821013	0.0386359	0.0838935	0.0349125	0.937992			0.927864	0.719088	1.32339	0.981863		1.29939	0.667215
STR08	STR190521	851	0.00080793	0.116243	0.000897806	0.113485	0.899894	0.976278	0.102878	0.751364	0.03676	0.0279839	0.761258	0.0337899	0.0296523	0.0419461	0.0293075	0.897713			0.916133	0.806359	1.15365	1.14108		1.31641	0.738733
STR06	STR190521	990	0.0136687	0.567972	0.0151894	0.499741	0.899887	0.879868	0.156378	0.532456	0.200338	0.086871	0.433622	0.200632	0.0896295	0.201313	0.0889363	0.988778			0.97838	0.760111	1.37043	1.00487		1.3771	0.743678
STR06	STR190521	47	0.00177306	0.174862	0.00197033	0.16963	0.899879	0.970083	0.104495	0.728691	0.0627655	0.0359677	0.57305	0.0392991	0.0634301	0.0645039	0.0388025	0.885527			0.851082	0.711289	1.17146	1.0277		1.20391	0.605365
STR01	STR190521	38	0.00138237	0.154882	0.00153618	0.149289	0.899876	0.963886	0.106437	0.724156	0.050702	0.0347143	0.684674	0.0523636	0.0392727	0.0532447	0.0363859	0.90663			0.84509	0.672207	1.17512	1.05015		1.23406	0.568075
STR01	STR190521	1599	0.00116447	0.141506	0.00129407	0.137752	0.899853	0.973473	0.1036	0.730789	0.0490052	0.030255	0.617384	0.0392727	0.0447847	0.054304	0.0321548	0.892664			0.84172	0.662078	1.16978	1.10813		1.29626	0.557284
STR08	STR190521	1348	0.00432354	0.275829	0.00480478	0.259274	0.899842	0.939981	0.116764	0.71412	0.0876141	0.0628313	0.717137	0.0820611	0.0806819	0.0931966	0.0685574	0.916707			0.847436	0.65302	1.18335	1.06372		1.25875	0.553393
STR05	STR190521	311	0.00128881	0.145026	0.00143228	0.139924	0.899834	0.964819	0.106165	0.770025	0.0504161	0.0325484	0.645595	0.0421135	0.0441846	0.0511071	0.0332922	0.874026			0.840264	0.692623	1.13959	1.01371		1.15521	0.581986
STR02	STR190521	42	0.000945842	0.121538	0.00105115	0.119164	0.899819	0.980465	0.102067	0.804642	0.0386874	0.0311286	0.804618	0.0365025	0.0330589	0.0419275	0.032336	0.870418			0.873604	0.783805	1.1148	1.08375		1.20817	0.684735
STR04	STR190521	275	0.00104457	0.134432	0.00116089	0.132067	0.899796	0.982402	0.101738	0.726337	0.0463907	0.0286692	0.617993	0.0385873	0.0406545	0.0516841	0.032063	0.895501			0.848241	0.66586	1.17336	1.1141		1.30724	0.56481
STR02	STR190521	736	0.00310885	0.245624	0.00345512	0.229139	0.89978	0.932887	0.120615	0.647544	0.0816999	0.0484494	0.593017	0.0785148	0.0633628	0.0918798	0.0556093	0.943623			0.865618	0.624905	1.2427	1.1246		1.39754	0.540929
STR07	STR190521	382	0.00304648	0.242455	0.00338587	0.230598	0.899761	0.951095	0.111533	0.651245	0.0739026	0.0524866	0.710213	0.0558456	0.0820448	0.0842853	0.0558456	0.959162			0.87916	0.664903	1.23916	1.14049		1.41325	0.584556
STR02	STR190521	1132	0.00134097	0.152874	0.00149039	0.149089	0.899745	0.975245	0.103266	0.721049	0.0547495	0.0311853	0.569599	0.0358138	0.0564756	0.0596773	0.0341678	0.889474			0.82823	0.662993	1.17765	1.09001		1.28365	0.54911
STR03	STR190521	1571	0.000986747	0.126461	0.0010967	0.123699	0.89974	0.978159	0.102612	0.775356	0.0374073	0.0335861	0.897849	0.0365661	0.0344964	0.043108	0.0344964	0.890655			0.889789	0.782264	1.13566	1.1524		1.30873	0.69605
STR03	STR190521	258	0.00306258	0.239793	0.00340387	0.224939	0.899734	0.938055	0.117858	0.669303	0.0744479	0.0523776	0.703547	0.056574	0.0786517	0.0789838	0.0530399	0.945368			0.886642	0.688276	1.22233	1.06093		1.2968	0.610254
STR02	STR190521	473	0.00443322	0.297926	0.00492749	0.272217	0.899692	0.913706	0.132319	0.627641	0.0988513	0.0571014	0.57765	0.0661177	0.095733	0.106307	0.0627248	0.955181			0.920374	0.70039	1.26225	1.07543		1.35745	0.64462
STR08	STR190521	1049	0.00395786	0.278379	0.00439916	0.254052	0.899687	0.912612	0.133039	0.641796	0.0876181	0.0575144	0.656421	0.0668901	0.097232	0.0976225	0.0590438	0.959051			0.848085	0.60854	1.24825	1.11418		1.39078	0.516093
STR06	STR190521	539	0.00228026	0.202469	0.00253458	0.188307	0.899662	0.930055	0.122311	0.699002	0.0676938	0.042889	0.633574	0.0634301	0.0530882	0.0711713	0.0442399	0.915463			0.868828	0.67716	1.19608	1.05137		1.25752	0.588336
STR05	STR190521	920	0.00108958	0.137216	0.00121112	0.133409	0.899646	0.972258	0.104118	0.727213	0.0460027	0.0301568	0.655545	0.0407327	0.0379712	0.0503413	0.0340496	0.900843			0.871721	0.704468	1.17265	1.09431		1.28325	0.6141
STR07	STR190521	113	0.00231683	0.216758	0.00257541	0.195455	0.899594	0.901717	0.140502	0.619659	0.0703495	0.0419317	0.596049	0.0468827	0.0737714	0.0749254	0.042001	0.965247			0.898263	0.669874	1.27035	1.06505		1.35298	0.601722
STR03	STR190521	1644	0.0064993	0.345083	0.00722472	0.310899	0.899592	0.900938	0.14105	0.685848	0.0961667	0.0860502	0.894802	0.0972797	0.0924502	0.107545	0.0920182	0.946903			0.909407	0.722663	1.2075	1.11831		1.35036	0.657195
STR08	STR190521	51	0.00250891	0.22091	0.002789	0.211251	0.899574	0.956275	0.109532	0.646047	0.0782083	0.0408453	0.522263	0.0730964	0.0544775	0.0862675	0.0421193	0.927775			0.865812	0.630045	1.24414	1.10305		1.37234	0.545501
STR04	STR190521	381	0.00451585	0.292725	0.00502009	0.270987	0.899555	0.925739	0.124915	0.662262	0.0835205	0.0688425	0.824259	0.0819981	0.0868215	0.101038	0.0729793	0.960617			0.866976	0.63432	1.22881	1.20974		1.48655	0.549941
STR06	STR190521	401	0.00700526	0.394812	0.00778769	0.362934	0.89953	0.919257	0.128894	0.564746	0.147903	0.0603057	0.407739	0.138581	0.0944557	0.157319	0.0658076	0.948118			0.847103	0.535171	1.33068	1.06366		1.4154	0.453345
STR05	STR190521	726	0.00154857	0.163953	0.00172159	0.159907	0.899502	0.975326	0.103483	0.723943	0.0584592	0.0337279	0.576948	0.0607538	0.0359	0.0611449	0.0359	0.889239			0.848144	0.710009	1.1753	1.04594		1.22929	0.602189
STR09	STR190521	170	0.00175218	0.203407	0.00194797	0.175122	0.899489	0.860946	0.171576	0.532179	0.0554048	0.0402663	0.726767	0.044066	0.0619678	0.0630636	0.0407266	1.06305			0.95916	0.641667	1.37079	1.13823		1.56028	0.615461
STR05	STR190521	222	0.00140749	0.153213	0.00156478	0.14917	0.899482	0.973614	0.103923	0.753469	0.0488494	0.0366856	0.750994	0.0372808	0.0497077	0.0545928	0.0372808	0.895614			0.88065	0.759516	1.15204	1.11757		1.28749	0.668868
STR01	STR190521	1827	0.0010363	0.126417	0.00115213	0.124893	0.899464	0.987949	0.101255	0.814864	0.0438681	0.0300779	0.685643	0.0385837	0.0399617	0.0449909	0.0306276	0.854793			0.804738	0.672106	1.10779	1.02559		1.13614	0.540869
STR08	STR190521	562	0.00487659	0.309125	0.00542203	0.283218	0.899404	0.916192	0.130933	0.641295	0.104667	0.0593224	0.566775	0.0724068	0.10068	0.107386	0.0634975	0.942518			0.892976	0.66895	1.24874	1.02598		1.28118	0.597356
STR04	STR190521	362	0.0016979	0.173383	0.00188782	0.167492	0.899396	0.966025	0.106186	0.709756	0.0590445	0.0366135	0.6201	0.0496123	0.0516795	0.0657538	0.0385585	0.906263			0.855858	0.662222	1.18699	1.11363		1.32186	0.566769
STR02	STR190521	1825	0.00145861	0.171155	0.00162178	0.166818	0.899386	0.974657	0.103757	0.625703	0.0677865	0.0273971	0.404168	0.0296152	0.0661177	0.0667212	0.0287033	0.899078			0.89392	0.744913	1.2642	0.984284		1.24433	0.665892
STR02	STR190521	862	0.00437535	0.303269	0.00486487	0.259365	0.899376	0.855231	0.176305	0.597815	0.0846074	0.0658438	0.778227	0.0702501	0.088157	0.0923613	0.0666981	1.00787			0.957246	0.706495	1.29335	1.09165		1.41188	0.676289
STR03	STR190521	399	0.0015013	0.157614	0.00166933	0.152059	0.899344	0.964755	0.106648	0.759427	0.051135	0.0373818	0.731042	0.0420856	0.0531244	0.0565277	0.0396836	0.890308			0.82772	0.671492	1.14751	1.10546		1.26853	0.555808
STR07	STR190521	1310	0.00258635	0.223779	0.00287583	0.196807	0.899339	0.879467	0.157038	0.649018	0.059939	0.0549398	0.916594	0.0634296	0.0586034	0.0667167	0.0559247	0.97398			0.91688	0.69578	1.24129	1.11308		1.38165	0.637947
STR06	STR190521	1308	0.00204259	0.191438	0.00227123	0.180215	0.89933	0.941376	0.116495	0.700384	0.0634949	0.0409592	0.645078	0.0434358	0.0682563	0.0685378	0.0427068	0.916371			0.856988	0.688953	1.1949	1.07942		1.2898	0.590424
STR04	STR190521	740	0.00062769	0.100591	0.00069796	0.100524	0.89932	0.999335	0.100682	0.77954	0.0355052	0.0225094	0.633973	0.034453	0.0241171	0.0354313	0.0217568	0.866945			0.858722	0.755429	1.13261	0.997919		1.13025	0.648704
STR07	STR190521	1560	0.0371168	0.918594	0.0412732	0.768098	0.899295	0.836167	0.192309	0.552755	0.249687	0.189271	0.758032	0.270265	0.210972	0.271771	0.194845	1.04633			0.954409	0.65096	1.34504	1.08845		1.464	0.621282
STR01	STR190521	666	0.00115261	0.147421	0.00128173	0.143332	0.899259	0.972265	0.104489	0.666455	0.0577604	0.0254074	0.439876	0.0392727	0.0496077	0.0596727	0.0271153	0.886287			0.829324	0.591618	1.22494	1.03311		1.26549	0.490643
STR05	STR190521	756	0.00248039	0.217051	0.00275826	0.209023	0.899257	0.963012	0.107319	0.661614	0.078862	0.0400463	0.507802	0.0545404	0.0745615	0.0859744	0.0426537	0.912684			0.84062	0.609939	1.22941	1.09019		1.34029	0.512727
STR06	STR190521	111	0.000848503	0.122002	0.000943573	0.122079	0.899244	1.00064	0.100758	0.716359	0.0465089	0.0232288	0.499449	0.0475726	0.024131	0.0488348	0.0237944	0.874719			0.850737	0.739131	1.1815	1.05001		1.24059	0.628806
STR01	STR190521	1280	0.000788026	0.113151	0.000876323	0.112066	0.899242	0.990419	0.101213	0.773459	0.0407998	0.0245919	0.602745	0.0248038	0.0399617	0.0420513	0.0248038	0.865174			0.873539	0.795019	1.13705	1.03067		1.17193	0.694481
STR03	STR190521	1067	0.00174168	0.185685	0.00193684	0.181478	0.899238	0.977346	0.103277	0.634783	0.0762928	0.0290667	0.380989	0.0338064	0.0745121	0.0754296	0.0310002	0.881197			0.857124	0.691421	1.25513	0.988686		1.24093	0.592634
STR08	STR190521	346	0.011448	0.460615	0.0127314	0.422189	0.899189	0.916578	0.130851	0.678052	0.147544	0.0987907	0.669565	0.144814	0.119299	0.157016	0.110201	0.934935			0.872004	0.662648	1.21442	1.06419		1.29238	0.577832
STR01	STR190521	628	0.00242532	0.203671	0.00269733	0.192707	0.899155	0.946171	0.114312	0.73472	0.0650917	0.0474409	0.728831	0.0578756	0.0668325	0.0697554	0.0474529	0.90494			0.816589	0.627025	1.16665	1.07165		1.25023	0.512022
STR08	STR190521	1216	0.00347234	0.246237	0.0038618	0.233612	0.89915	0.948726	0.113135	0.719656	0.0691379	0.0639464	0.924911	0.0710277	0.0675797	0.0765568	0.0675797	0.925117			0.888254	0.7234	1.17879	1.10731		1.30528	0.642563
STR08	STR190521	992	0.0027424	0.232307	0.00305007	0.219962	0.899127	0.946861	0.114014	0.638582	0.0787386	0.0443458	0.563203	0.0848194	0.0517192	0.0876429	0.0472155	0.943689			0.8507	0.625149	1.25139	1.11309		1.3929	0.531814
STR08	STR190521	1079	0.00128822	0.144623	0.00143278	0.142774	0.899104	0.987219	0.101702	0.773976	0.0419676	0.0390828	0.93126	0.0434441	0.0420649	0.0462847	0.0420649	0.892177			0.845657	0.704918	1.13667	1.10287		1.2536	0.596119
STR08	STR190521	1625	0.000902086	0.127138	0.00100337	0.12554	0.899052	0.987429	0.101728	0.701307	0.0383831	0.0299239	0.779611	0.0344794	0.0393066	0.0459289	0.0334441	0.930636			0.861531	0.665614	1.19411	1.19659		1.42887	0.573447
STR09	STR190521	1231	0.0224038	0.724302	0.0249202	0.595831	0.899022	0.822628	0.204101	0.536652	0.175012	0.162992	0.931318	0.204494	0.1921	0.207971	0.163688	1.07144			0.913153	0.570315	1.36507	1.18832		1.62214	0.520785
STR03	STR190521	552	0.00209773	0.202174	0.00233335	0.193225	0.899021	0.955737	0.110254	0.644925	0.0625051	0.0427311	0.683643	0.0482949	0.0683028	0.0694397	0.0477512	0.960572			0.866972	0.635931	1.24522	1.11095		1.38337	0.551334
STR01	STR190521	579	0.00073106	0.106024	0.000813186	0.105538	0.899008	0.995412	0.101097	0.817247	0.0353971	0.0262963	0.742895	0.0296268	0.0330718	0.038051	0.0273372	0.859282			0.845507	0.746124	1.10617	1.07497		1.18911	0.630853
STR04	STR190521	93	0.0242942	0.727303	0.0270248	0.627066	0.89896	0.86218	0.17089	0.577141	0.229844	0.13458	0.585529	0.18329	0.223255	0.23908	0.143104	0.997881			0.894493	0.593695	1.31631	1.04018		1.36921	0.531056
STR02	STR190521	1204	0.000864729	0.119256	0.00096197	0.118432	0.898915	0.993092	0.101321	0.764064	0.0432516	0.0254559	0.588554	0.0254829	0.0420123	0.0428175	0.0254829	0.867853			0.88344	0.807709	1.14402	0.989964		1.13254	0.713563
STR01	STR190521	1713	0.000970791	0.129381	0.00107997	0.126492	0.898901	0.97767	0.103535	0.72878	0.0427211	0.028933	0.677252	0.0310048	0.0434067	0.0450542	0.0303034	0.902814			0.86936	0.72134	1.17139	1.05461		1.23536	0.627104
STR07	STR190521	414	0.000954966	0.125162	0.00106239	0.122521	0.898881	0.978898	0.103297	0.766036	0.0420947	0.0288849	0.686189	0.0386093	0.0324042	0.0449468	0.0294534	0.88168			0.881258	0.763298	1.14255	1.06775		1.21996	0.672662
STR07	STR190521	1611	0.00212526	0.191142	0.00236436	0.183926	0.898874	0.96225	0.107942	0.730988	0.0618915	0.0437212	0.706417	0.0455038	0.0627401	0.0652944	0.0452504	0.90492			0.882922	0.744422	1.16962	1.05498		1.23393	0.657267
STR01	STR190521	43	0.000898634	0.119666	0.000999749	0.117729	0.89886	0.983816	0.102426	0.788596	0.0379799	0.0301258	0.793204	0.0378947	0.0337608	0.0413455	0.030144	0.878527			0.835006	0.702412	1.12609	1.08861		1.22588	0.586518
STR04	STR190521	154	0.00417257	0.300273	0.00464215	0.279918	0.898844	0.932214	0.121768	0.581543	0.101404	0.0523911	0.516656	0.0902668	0.092334	0.113144	0.0559236	0.976208			0.822211	0.500627	1.31132	1.11578		1.46314	0.411621
STR01	STR190521	1411	0.0114596	0.501016	0.0127494	0.444151	0.898835	0.8865	0.152042	0.573689	0.157389	0.0927056	0.589022	0.115751	0.166737	0.16878	0.0945907	1.00165			0.886791	0.593762	1.32027	1.07238		1.41582	0.526543
STR01	STR190521	133	0.000835023	0.111634	0.000929016	0.110298	0.898825	0.988033	0.101881	0.842006	0.0334847	0.0317514	0.948236	0.0337608	0.0337608	0.0357349	0.0320283	0.855616			0.826655	0.732612	1.08979	1.0672		1.16302	0.605617
STR05	STR190521	1257	0.00260193	0.290175	0.00289506	0.284194	0.898749	0.979389	0.103328	0.388317	0.127308	0.0260226	0.204407	0.129792	0.0303769	0.13076	0.0274021	0.946241			0.905838	0.659937	1.60475	1.02712		1.64827	0.597796
STR04	STR190521	259	0.00499825	0.318869	0.00556137	0.295455	0.898745	0.926572	0.125077	0.617737	0.111814	0.0569155	0.509018	0.111628	0.069595	0.112241	0.0619645	0.944909			0.879771	0.643381	1.27232	1.00381		1.27717	0.566028
STR02	STR190521	1619	0.00219289	0.197788	0.00244003	0.190834	0.898717	0.964842	0.107212	0.704416	0.0634726	0.0439887	0.693034	0.0550981	0.0619854	0.0672558	0.0429721	0.920273			0.844643	0.642083	1.19148	1.0596		1.26249	0.542331
STR02	STR190521	1255	0.00248272	0.20732	0.00276258	0.197298	0.898695	0.951659	0.112248	0.725863	0.0699605	0.0451839	0.645849	0.0633628	0.0640516	0.072787	0.0472855	0.90026			0.813566	0.611734	1.17374	1.0404		1.22116	0.497686
STR03	STR190521	2376	0.0156985	0.572752	0.0174687	0.499039	0.898662	0.871301	0.163808	0.601358	0.177697	0.112483	0.633008	0.195939	0.129706	0.197422	0.123973	0.986892			0.879411	0.617696	1.28954	1.111		1.43268	0.543208
STR06	STR190521	709	0.00191757	0.203513	0.00213385	0.195857	0.898641	0.962378	0.108116	0.581803	0.0837153	0.0291646	0.348378	0.0420569	0.0785982	0.0839356	0.030066	0.901459			0.843368	0.580098	1.31103	1.00263		1.31448	0.489236
STR08	STR190521	993	0.000923009	0.118891	0.00102715	0.118026	0.898611	0.992718	0.10165	0.820568	0.0387673	0.0303145	0.78196	0.0358586	0.0372378	0.0413351	0.030801	0.860512			0.813251	0.691239	1.10393	1.06624		1.17705	0.562151
STR06	STR190521	278	0.0190245	0.642663	0.0211717	0.581986	0.898583	0.905584	0.138563	0.578837	0.200952	0.12054	0.599846	0.226832	0.162023	0.229216	0.129178	0.999501			0.826356	0.517649	1.31438	1.14065		1.49925	0.427762
STR06	STR190521	172	0.00196605	0.188916	0.00218804	0.182836	0.898544	0.967816	0.106438	0.692256	0.061399	0.0407704	0.664024	0.0441253	0.0668774	0.0687317	0.0434834	0.924525			0.850954	0.666237	1.2019	1.11943		1.34544	0.566937
STR04	STR190521	511	0.000852746	0.117699	0.000949131	0.116634	0.898449	0.990954	0.101953	0.773541	0.0394946	0.0274911	0.696072	0.0282514	0.0392764	0.0421849	0.0274215	0.878539			0.871486	0.768506	1.13699	1.06812		1.21444	0.669742
STR04	STR190521	397	0.00273866	0.240841	0.00304823	0.229842	0.898442	0.95433	0.111354	0.593317	0.0887606	0.0392852	0.442597	0.046167	0.0875106	0.0918726	0.0421528	0.94045			0.90083	0.677871	1.29825	1.03506		1.34376	0.610646
STR03	STR190521	639	0.000707335	0.106878	0.000787303	0.106751	0.898428	0.998816	0.101579	0.778145	0.0355908	0.0253045	0.710984	0.0331165	0.0275971	0.0396633	0.0265348	0.877554			0.88018	0.773958	1.13363	1.11443		1.26334	0.681223
STR08	STR190521	947	0.00124923	0.141362	0.00139046	0.138596	0.898427	0.98043	0.103441	0.785568	0.0473236	0.0336103	0.710223	0.046892	0.0379274	0.049727	0.0369187	0.873319			0.833313	0.702406	1.12826	1.05079		1.18556	0.585324
STR07	STR190521	185	0.00302699	0.233542	0.00336924	0.221012	0.89842	0.946351	0.114877	0.697417	0.0805257	0.0478615	0.594363	0.0737714	0.0634296	0.0850153	0.0500797	0.90952			0.851093	0.646892	1.19744	1.05575		1.2642	0.550565
STR01	STR190521	891	0.00241392	0.203544	0.00268688	0.193194	0.89841	0.949153	0.113604	0.732179	0.0624432	0.0492207	0.788247	0.0551196	0.0640766	0.0679909	0.0543472	0.911413			0.853819	0.683468	1.16867	1.08884		1.2725	0.583558
STR01	STR190521	806	0.00128031	0.163121	0.00142509	0.160985	0.898401	0.986907	0.102439	0.604648	0.0621976	0.026209	0.421382	0.0289378	0.0661435	0.0681792	0.0268586	0.922563			0.857798	0.668899	1.28602	1.09617		1.4097	0.57378
STR09	STR190521	1235	0.00151277	0.17083	0.00168391	0.165907	0.898367	0.971184	0.105639	0.651413	0.0523196	0.0368146	0.703648	0.0578366	0.0420004	0.0592977	0.0417127	0.958274			0.855544	0.622756	1.239	1.13337		1.40425	0.532795
STR07	STR190521	1619	0.00131908	0.159998	0.00146834	0.153855	0.898349	0.961602	0.108662	0.647515	0.0544479	0.0308461	0.566525	0.0448144	0.0468827	0.0643817	0.0347589	0.937923			0.872429	0.627828	1.24273	1.18245		1.46946	0.547735
STR01	STR190521	316	0.00172416	0.176901	0.00191927	0.168116	0.898343	0.950338	0.113139	0.692352	0.056985	0.0385237	0.676031	0.0399617	0.0592536	0.0604316	0.0388075	0.926099			0.891501	0.728148	1.20181	1.06048		1.2745	0.649144
STR07	STR190521	937	0.00085657	0.116652	0.00095354	0.11617	0.898305	0.995867	0.101779	0.791015	0.0369657	0.0295035	0.798132	0.0317148	0.0379199	0.0409572	0.0314831	0.877492			0.837604	0.712253	1.12437	1.10798		1.24577	0.596586
STR01	STR190521	791	0.00200852	0.195789	0.0022359	0.183934	0.898301	0.93945	0.118359	0.658426	0.0674717	0.0379021	0.561748	0.0378947	0.0640766	0.0688478	0.0371413	0.929022			0.960022	0.827175	1.23239	1.02039		1.25752	0.794106
STR07	STR190521	848	0.000742963	0.109187	0.000827099	0.108077	0.898276	0.989835	0.102231	0.783135	0.0383832	0.0246454	0.64209	0.0386093	0.0255097	0.041102	0.0255097	0.866169			0.851438	0.754344	1.13001	1.07083		1.21005	0.642277
STR03	STR190521	2197	0.00148369	0.163203	0.00165172	0.149546	0.898271	0.916321	0.131723	0.699997	0.0505856	0.0373445	0.738244	0.0448453	0.0462251	0.0538055	0.0404691	0.928028			0.896028	0.715729	1.19523	1.06365		1.27131	0.641313
STR08	STR190521	1300	0.00124257	0.138633	0.00138332	0.134543	0.898247	0.9705	0.105943	0.812455	0.0406966	0.0388751	0.955242	0.0420649	0.0427545	0.0432026	0.0398057	0.871117			0.817222	0.690904	1.10943	1.06158		1.17775	0.564622
STR09	STR190521	185	0.00269512	0.252301	0.00300042	0.242204	0.898246	0.959982	0.10934	0.532047	0.0909035	0.0377491	0.415266	0.0922631	0.0543939	0.107104	0.0437979	0.98055			0.860173	0.53703	1.37096	1.17821		1.61528	0.461939
STR01	STR190521	1611	0.00312837	0.237913	0.00348298	0.228543	0.898187	0.960619	0.109164	0.694533	0.0767401	0.0519046	0.676368	0.0688995	0.0799234	0.0828228	0.0529336	0.924689			0.799314	0.568103	1.19992	1.07926		1.29503	0.454093
STR05	STR190521	74	0.00141226	0.158291	0.00157241	0.154934	0.898151	0.978791	0.104034	0.708292	0.0493782	0.0364157	0.737486	0.0434942	0.05385	0.0547192	0.0408586	0.922506			0.813047	0.602971	1.18821	1.10817		1.31674	0.490244
STR08	STR190521	173	0.0014675	0.15801	0.00163393	0.152828	0.898137	0.9672	0.107013	0.73861	0.0516708	0.0361611	0.699836	0.0372378	0.0524088	0.0537039	0.0372378	0.899505			0.881296	0.75195	1.16357	1.03935		1.20935	0.66269
STR01	STR190521	115	0.0010757	0.134489	0.0011977	0.131871	0.898137	0.980532	0.103706	0.747357	0.0478851	0.0286023	0.597311	0.0475407	0.0303158	0.0488361	0.0303158	0.879157			0.863699	0.746377	1.15674	1.01986		1.17971	0.644645
STR05	STR190521	326	0.0010505	0.131664	0.00116965	0.129339	0.898126	0.982347	0.103393	0.761503	0.043062	0.0310606	0.721298	0.0352096	0.0400423	0.0479159	0.033319	0.888148			0.87482	0.745098	1.14595	1.11272		1.27511	0.651827
STR02	STR190521	132	0.00141307	0.152637	0.0015734	0.147578	0.898101	0.966858	0.107154	0.762172	0.0450459	0.039941	0.886674	0.0454559	0.0482108	0.0516728	0.0414601	0.898004			0.814788	0.644805	1.14544	1.14712		1.31396	0.52538
STR05	STR190521	319	0.00295273	0.230246	0.0032878	0.216247	0.898086	0.939197	0.118673	0.699918	0.0752143	0.0499843	0.664558	0.0780135	0.0593731	0.0821645	0.0528878	0.919525			0.837951	0.637477	1.1953	1.0924		1.30575	0.534175
STR07	STR190521	877	0.00191849	0.189555	0.0021362	0.184452	0.898086	0.973076	0.10541	0.670961	0.0709878	0.0344101	0.484733	0.0413671	0.0723925	0.0741089	0.0376237	0.899237			0.83314	0.640635	1.22082	1.04397		1.27449	0.533738
STR05	STR190521	276	0.0446474	0.971289	0.049714	0.88958	0.898085	0.915876	0.132149	0.594716	0.359519	0.158119	0.439808	0.339669	0.219542	0.355834	0.172973	0.938193			0.868445	0.598718	1.29672	0.98975		1.28343	0.519954
STR01	STR190521	1463	0.000899109	0.126959	0.00100117	0.12596	0.898056	0.992134	0.102247	0.700962	0.0477733	0.0239628	0.501594	0.0468517	0.0261818	0.0512086	0.0259748	0.884904			0.869184	0.732972	1.19441	1.07191		1.2803	0.637088
STR06	STR190521	932	0.00351332	0.250344	0.00391214	0.236116	0.898056	0.943166	0.116716	0.704457	0.0856412	0.0522331	0.609906	0.0854927	0.0689458	0.0865784	0.0539957	0.90787			0.810497	0.596048	1.19144	1.01094		1.20448	0.483095
STR04	STR190521	999	0.00338535	0.262003	0.00376994	0.252282	0.897985	0.962897	0.108553	0.619728	0.0794975	0.05422	0.682034	0.0868215	0.0730403	0.0930256	0.0592405	0.979688			0.819467	0.533842	1.27028	1.17017		1.48644	0.437466
STR02	STR190521	1813	0.00168677	0.18784	0.0018784	0.181101	0.89798	0.964126	0.108144	0.600744	0.0738776	0.0290705	0.393496	0.0612967	0.0537207	0.0788434	0.0321422	0.912304			0.816572	0.512244	1.29019	1.06722		1.37692	0.418284
STR01	STR190521	753	0.00172559	0.167145	0.00192164	0.162804	0.897974	0.974025	0.10528	0.776172	0.0555593	0.0395449	0.71176	0.0454737	0.0578756	0.0582843	0.0401619	0.878749			0.808643	0.655664	1.13507	1.04905		1.19074	0.530198
STR06	STR190521	76	0.00696961	0.357801	0.00776154	0.333038	0.897967	0.93079	0.123291	0.684124	0.10968	0.0809081	0.737675	0.110313	0.0930768	0.117857	0.086657	0.938678			0.879594	0.678796	1.20902	1.07455		1.29916	0.597065
STR05	STR190521	1378	0.000943253	0.126476	0.0010505	0.124764	0.897913	0.986466	0.10298	0.74101	0.0456133	0.0263297	0.577238	0.0359	0.0386615	0.0503413	0.02922	0.878999			0.848129	0.679602	1.16168	1.10365		1.2821	0.57639
STR01	STR190521	1323	0.00110229	0.136063	0.00122761	0.132945	0.897912	0.977082	0.104629	0.748212	0.0409481	0.0342745	0.837023	0.0434067	0.0378947	0.0457547	0.0369021	0.904402			0.836781	0.67013	1.15608	1.11738		1.29178	0.560752
STR02	STR190521	730	0.000771758	0.115054	0.000859512	0.112571	0.897903	0.978414	0.104354	0.73263	0.0386098	0.0254504	0.659169	0.0275491	0.0358138	0.0426009	0.02743	0.898019			0.907901	0.782212	1.16831	1.10337		1.28908	0.710171
STR09	STR190521	1056	0.00176261	0.193836	0.00196314	0.191427	0.897851	0.987571	0.102903	0.589515	0.0710271	0.0315968	0.444855	0.0812466	0.0344265	0.0822931	0.0344265	0.944403			0.837863	0.630169	1.30242	1.15862		1.50901	0.527995
STR05	STR190521	89	0.00445221	0.30174	0.00495887	0.271532	0.897828	0.899888	0.143044	0.614496	0.103072	0.0549978	0.533587	0.0773231	0.0925115	0.10787	0.0568347	0.954453			0.888335	0.622401	1.27568	1.04655		1.33506	0.552901
STR04	STR190521	1013	0.000946757	0.123546	0.00105454	0.119155	0.897794	0.964455	0.108211	0.779456	0.038079	0.0316566	0.83134	0.0316967	0.0372092	0.0407944	0.0316967	0.885818			0.896482	0.802737	1.13267	1.07131		1.21344	0.71964
STR02	STR190521	1253	0.0011204	0.138638	0.001248	0.13523	0.897758	0.975416	0.105157	0.732517	0.0446308	0.0319631	0.716165	0.0337476	0.0440785	0.047577	0.0320707	0.905021			0.890692	0.753189	1.1684	1.06601		1.24553	0.67086
STR02	STR190521	1388	0.00196995	0.189454	0.00219432	0.179219	0.897752	0.945977	0.115642	0.689699	0.0652687	0.0384291	0.588784	0.0702501	0.042701	0.0712191	0.0417602	0.913489			0.838653	0.656705	1.20412	1.09117		1.3139	0.550747
STR07	STR190521	1588	0.00209437	0.189653	0.00233299	0.181176	0.897718	0.955301	0.111623	0.731715	0.0594575	0.0448493	0.75431	0.0648085	0.05033	0.0667203	0.0453404	0.909112			0.823587	0.642087	1.16904	1.12215		1.31184	0.528815
STR08	STR190521	1198	0.00644823	0.355099	0.00718292	0.323818	0.897716	0.911907	0.13499	0.642615	0.111796	0.0734385	0.656897	0.0993008	0.106197	0.120349	0.0757837	0.958512			0.863999	0.611472	1.24745	1.0765		1.34289	0.528311
STR06	STR190521	1255	0.0035794	0.253615	0.00398725	0.238133	0.897711	0.938953	0.119121	0.699308	0.0692676	0.0657945	0.94986	0.0772193	0.0751509	0.0822306	0.0625969	0.938884			0.832235	0.616809	1.19582	1.18714		1.41961	0.51333
STR06	STR190521	755	0.00227313	0.218849	0.0025322	0.199323	0.897691	0.910779	0.135748	0.596413	0.0777504	0.0372248	0.478773	0.0544672	0.0682563	0.0791286	0.038508	0.951721			0.891633	0.611431	1.29487	1.01773		1.31782	0.545172
STR01	STR190521	1053	0.00143269	0.157206	0.00159599	0.152426	0.89768	0.969595	0.106742	0.728493	0.0543275	0.033577	0.618049	0.0365167	0.0544306	0.0559827	0.0351643	0.894184			0.864267	0.720802	1.17162	1.03047		1.20732	0.622966
STR05	STR190521	586	0.00128786	0.145668	0.00143466	0.140725	0.897674	0.966066	0.107806	0.762695	0.0420267	0.0390169	0.928385	0.0434942	0.0400423	0.0475514	0.0399773	0.8987			0.87188	0.739464	1.14505	1.13146		1.29558	0.644724
STR09	STR190521	137	0.00221488	0.193906	0.00246756	0.187737	0.897598	0.968189	0.107229	0.74025	0.0600442	0.0469666	0.7822	0.0516398	0.0619678	0.0670284	0.0502055	0.90601			0.853401	0.692148	1.16228	1.11632		1.29747	0.59068
STR04	STR190521	606	0.00102795	0.127876	0.00114522	0.125941	0.897595	0.98487	0.103516	0.789954	0.038035	0.034411	0.904719	0.0406545	0.0365202	0.040957	0.0365202	0.882561			0.828485	0.692357	1.12512	1.07682		1.21156	0.573607
STR05	STR190521	1371	0.00163341	0.176911	0.00181978	0.171253	0.89759	0.96802	0.107287	0.655839	0.0668523	0.0311093	0.465343	0.0517788	0.0566115	0.0703583	0.0341723	0.90296			0.816082	0.557236	1.23481	1.05244		1.29957	0.45475
STR04	STR190521	991	0.00431786	0.293798	0.0048107	0.264689	0.897552	0.900925	0.142518	0.628611	0.0905354	0.0607239	0.67072	0.100603	0.0654607	0.102845	0.0636663	0.971171			0.884595	0.65566	1.26127	1.13597		1.43277	0.579993
STR09	STR190521	706	0.0015654	0.166307	0.00174412	0.161693	0.897527	0.972253	0.106164	0.711233	0.0527765	0.0377654	0.715572	0.0378692	0.0502628	0.0575613	0.0378692	0.918399			0.943512	0.822416	1.18575	1.09066		1.29326	0.775959
STR05	STR190521	701	0.00120635	0.14702	0.0013441	0.143541	0.897518	0.976338	0.105179	0.701347	0.0515858	0.0297752	0.577196	0.0497077	0.0317577	0.0563584	0.0306145	0.903502			0.902345	0.764191	1.19408	1.09252		1.30455	0.689564
STR05	STR190521	238	0.00429492	0.310625	0.00478537	0.292242	0.89751	0.940819	0.118349	0.559359	0.107344	0.0509435	0.474584	0.080775	0.100106	0.120234	0.0560566	0.981209			0.858647	0.531152	1.33707	1.12009		1.49763	0.456072
STR02	STR190521	1685	0.00475198	0.299874	0.00529463	0.271226	0.897509	0.904465	0.140112	0.664058	0.0835537	0.0724134	0.866669	0.0854021	0.0785148	0.0947994	0.0752485	0.961338			0.914715	0.708687	1.22715	1.13459		1.39231	0.648246
STR07	STR190521	1373	0.00203019	0.202427	0.00226216	0.195259	0.897457	0.964593	0.108483	0.622604	0.0788126	0.0327983	0.416156	0.0661874	0.0572245	0.0805597	0.0337245	0.90684			0.820126	0.536019	1.26734	1.02217		1.29544	0.439603
STR01	STR190521	481	0.00493513	0.291556	0.00549909	0.277502	0.897445	0.951795	0.11332	0.729565	0.0988519	0.0635658	0.643041	0.0861244	0.0840574	0.104484	0.0690519	0.89755			0.856602	0.681705	1.17076	1.05698		1.23747	0.58395
STR01	STR190521	1538	0.00131686	0.161507	0.00146734	0.158068	0.897444	0.978709	0.104742	0.634406	0.065144	0.025738	0.395094	0.0606316	0.0344498	0.0671832	0.0271457	0.888552			0.849309	0.630455	1.2555	1.0313		1.2948	0.535451
STR01	STR190521	116	0.00497121	0.298043	0.00553944	0.278835	0.897421	0.935553	0.121144	0.703259	0.0865559	0.0731266	0.844848	0.0833684	0.0909474	0.0980796	0.074782	0.933235			0.854893	0.655647	1.19246	1.13314		1.35121	0.560508
STR06	STR190521	165	0.00337975	0.264855	0.00376621	0.253099	0.897387	0.955613	0.111801	0.605452	0.0941364	0.0457128	0.485601	0.0634301	0.0875611	0.106922	0.0527745	0.94693			0.877053	0.608524	1.28517	1.13582		1.45971	0.533708
STR02	STR190521	401	0.0017878	0.178446	0.00199225	0.169659	0.897381	0.95076	0.113821	0.705532	0.0538198	0.0422949	0.785861	0.0433898	0.0523432	0.0626097	0.0421605	0.928297			0.931998	0.787176	1.19053	1.16332		1.38497	0.733647
STR06	STR190521	526	0.00481341	0.347329	0.00536387	0.323331	0.897377	0.930905	0.123716	0.501395	0.119574	0.0512539	0.428639	0.104798	0.0965241	0.141545	0.0563722	1.01661			0.862623	0.475846	1.41224	1.18375		1.67174	0.410475
STR01	STR190521	1377	0.00416325	0.305238	0.00463938	0.274048	0.89737	0.897816	0.144825	0.561519	0.113612	0.0466571	0.41067	0.103349	0.0661435	0.110639	0.048032	0.952267			0.900446	0.609028	1.3345	0.973831		1.29958	0.548396
STR05	STR190521	1292	0.00299134	0.227416	0.00333356	0.213138	0.897341	0.93722	0.120334	0.726833	0.0635445	0.0599373	0.943233	0.0669673	0.0704192	0.0713338	0.0614343	0.920846			0.827649	0.634324	1.17296	1.12258		1.31674	0.524997
STR08	STR190521	852	0.000702362	0.1045	0.000782727	0.104117	0.897327	0.996336	0.102739	0.808241	0.0313436	0.0285313	0.910274	0.0324107	0.0303419	0.0346514	0.0293765	0.872649			0.832632	0.714217	1.11232	1.10553		1.22971	0.59468
STR03	STR190521	2016	0.000952475	0.122518	0.00106148	0.120315	0.897309	0.982023	0.104252	0.79738	0.0375168	0.032325	0.861615	0.0351863	0.0400158	0.0416992	0.0339515	0.87711			0.814591	0.676471	1.11987	1.11148		1.24472	0.551047
STR03	STR190521	3	0.0010729	0.137696	0.00119571	0.13309	0.897293	0.966551	0.108016	0.711093	0.0496405	0.0275191	0.554367	0.0503647	0.0296669	0.0511571	0.0296669	0.892281			0.860262	0.718063	1.18587	1.03055		1.2221	0.617722
STR07	STR190521	861	0.00170648	0.189388	0.00190185	0.16218	0.897276	0.856336	0.176612	0.597871	0.0515784	0.0421254	0.816725	0.0530878	0.0468827	0.0563329	0.0451114	1.01057			0.947219	0.685638	1.29329	1.09218		1.41251	0.649449
STR01	STR190521	1454	0.00171657	0.168091	0.0019131	0.161457	0.89727	0.960535	0.110049	0.763451	0.0528827	0.0413292	0.781526	0.0558086	0.0440957	0.0577195	0.0440957	0.89209			0.84126	0.697531	1.14448	1.09146		1.24916	0.586805
STR01	STR190521	1394	0.00100734	0.12444	0.0011227	0.122471	0.897252	0.984179	0.103959	0.817468	0.0386162	0.0332138	0.860099	0.0372057	0.0358278	0.0421809	0.0344023	0.866209			0.851935	0.755698	1.10602	1.09231		1.20812	0.643805
STR05	STR190521	826	0.0012564	0.143437	0.00140034	0.141222	0.897209	0.984555	0.103945	0.767384	0.0497107	0.0321801	0.647347	0.0510885	0.0400423	0.0531058	0.0324151	0.875784			0.786987	0.614166	1.14155	1.0683		1.21951	0.48334
STR02	STR190521	1645	0.00324594	0.253081	0.00361782	0.23606	0.897207	0.932742	0.122841	0.636838	0.0927018	0.0445823	0.480921	0.0860908	0.0571643	0.0947393	0.0473498	0.921744			0.883324	0.659566	1.2531	1.02198		1.28064	0.582611
STR07	STR190521	1021	0.000809036	0.117864	0.000901728	0.117199	0.897206	0.994361	0.102948	0.731837	0.0418486	0.0246149	0.588189	0.0406777	0.0268886	0.0460077	0.0267547	0.886684			0.872211	0.739679	1.16894	1.09939		1.28512	0.645156
STR03	STR190521	923	0.00570676	0.346908	0.00636078	0.321352	0.897179	0.926333	0.126487	0.595896	0.114989	0.0631895	0.549528	0.0724423	0.114528	0.122664	0.0717752	0.973487			0.927709	0.687837	1.29543	1.06675		1.3819	0.638113
STR07	STR190521	952	0.00237197	0.224432	0.00264386	0.216596	0.897159	0.965085	0.108606	0.591766	0.0868661	0.0347671	0.400237	0.0806659	0.0496405	0.0848474	0.040538	0.922576			0.861169	0.592355	1.29994	0.976761		1.26973	0.510118
STR08	STR190521	1142	0.0356807	0.882	0.0397731	0.748138	0.897105	0.848229	0.183362	0.576375	0.246456	0.184333	0.747934	0.256527	0.219289	0.274747	0.199055	1.0237			0.926829	0.634282	1.31719	1.11479		1.46839	0.587871
STR04	STR190521	544	0.00560078	0.329115	0.00624319	0.305491	0.897102	0.928219	0.125461	0.649774	0.106686	0.0668422	0.626532	0.0799309	0.113006	0.114881	0.0737006	0.948304			0.85291	0.620059	1.24056	1.07681		1.33585	0.528854
STR03	STR190521	372	0.00150511	0.16471	0.0016779	0.155387	0.897021	0.943396	0.11751	0.697171	0.056237	0.0340766	0.605946	0.0538143	0.0455352	0.0592695	0.03497	0.911877			0.828941	0.614219	1.19765	1.05392		1.26223	0.509152
STR05	STR190521	793	0.00463238	0.299632	0.0051643	0.285643	0.897	0.953314	0.113086	0.648392	0.102118	0.057758	0.565601	0.0994154	0.0586827	0.101992	0.0586827	0.937077			0.947614	0.794036	1.24188	0.998772		1.24036	0.752439
STR07	STR190521	449	0.0015558	0.170389	0.00173453	0.162274	0.896958	0.952373	0.113516	0.673411	0.0623158	0.0317882	0.510115	0.0386093	0.0592929	0.0639148	0.0350361	0.905324			0.870201	0.67961	1.2186	1.02566		1.24987	0.591397
STR08	STR190521	380	0.000889722	0.118459	0.000991962	0.11772	0.896932	0.993764	0.103257	0.796764	0.0402504	0.0281446	0.699237	0.0372378	0.0324107	0.0426487	0.0316014	0.865991			0.850405	0.737195	1.1203	1.05959		1.18706	0.626914
STR02	STR190521	658	0.00130018	0.149715	0.0014496	0.141356	0.896924	0.944164	0.117228	0.728922	0.0498392	0.0332155	0.666454	0.0406349	0.0475221	0.0507325	0.0354583	0.901304			0.84914	0.673299	1.17128	1.01792		1.19227	0.571725
STR07	STR190521	299	0.00117457	0.153814	0.00130957	0.149254	0.896915	0.970355	0.107263	0.62388	0.0612991	0.024397	0.397999	0.0310253	0.057914	0.0632269	0.0250565	0.897436			0.864711	0.653704	1.26605	1.03145		1.30586	0.565265
STR08	STR190521	11	0.0013819	0.150139	0.00154073	0.145998	0.896914	0.972417	0.106713	0.770366	0.050505	0.0348379	0.689792	0.0434441	0.046892	0.0544033	0.0373537	0.879624			0.831003	0.678338	1.13933	1.07719		1.22728	0.563701
STR08	STR190521	315	0.0249493	0.730274	0.0278172	0.631582	0.896901	0.864856	0.16998	0.587891	0.237316	0.133857	0.564047	0.213773	0.186879	0.243507	0.144676	0.983738			0.911359	0.624521	1.30422	1.02609		1.33825	0.569163
STR02	STR190521	1315	0.0491909	1.2036	0.0548475	0.886247	0.896868	0.73633	0.283122	0.426707	0.299467	0.209144	0.698388	0.212816	0.296152	0.310344	0.211561	1.18322			1.18239	0.780485	1.53086	1.03632		1.58646	0.922839
STR06	STR190521	1470	0.010337	0.44555	0.0115259	0.41421	0.896853	0.92966	0.124848	0.654352	0.133371	0.098683	0.739911	0.130997	0.11445	0.14879	0.102798	0.960012			0.90763	0.689474	1.23622	1.11561		1.37913	0.625787
STR01	STR190521	1252	0.00191452	0.200788	0.00213479	0.192678	0.89682	0.959607	0.110805	0.596754	0.0737035	0.0330737	0.44874	0.0378947	0.0826794	0.082863	0.0371732	0.940219			0.832632	0.611061	1.2945	1.12427		1.45537	0.508789
STR07	STR190521	472	0.00101629	0.134982	0.00113322	0.129556	0.896812	0.959803	0.110741	0.700928	0.0410194	0.0315455	0.769038	0.0351621	0.0386093	0.0492415	0.034797	0.930079			0.914868	0.7486	1.19444	1.20045		1.43386	0.68487
STR04	STR190521	1144	0.0010232	0.151916	0.00114095	0.13074	0.896796	0.860611	0.173437	0.557142	0.0448543	0.0290447	0.647535	0.0447889	0.0282514	0.0470684	0.0282514	1.02786			1.03994	0.80863	1.33973	1.04936		1.40586	0.84093
STR01	STR190521	1059	0.00171182	0.172559	0.00190883	0.166849	0.896792	0.96691	0.108383	0.722422	0.0587719	0.037085	0.630999	0.0592536	0.0427177	0.0624368	0.0400372	0.900088			0.846118	0.676294	1.17653	1.06236		1.2499	0.572224
STR09	STR190521	1140	0.0017299	0.1883	0.00192901	0.170139	0.896781	0.903556	0.141265	0.613101	0.0615378	0.0357923	0.581631	0.0640334	0.0385577	0.0661025	0.0385577	0.967325			0.917719	0.700653	1.27713	1.07418		1.37186	0.643002
STR02	STR190521	1294	0.00419462	0.28074	0.00467751	0.264913	0.896765	0.943621	0.117627	0.668796	0.0896061	0.0596027	0.665163	0.0640516	0.0860908	0.0942751	0.0577215	0.940763			0.934914	0.760688	1.22279	1.05211		1.28651	0.711178
STR03	STR190521	1537	0.00414643	0.287199	0.00462386	0.268761	0.896747	0.935801	0.121584	0.631712	0.102758	0.0513768	0.499977	0.100729	0.0683028	0.109168	0.0597477	0.931646			0.849539	0.60267	1.25817	1.06237		1.33665	0.511992
STR01	STR190521	1469	0.000952277	0.123327	0.00106194	0.122241	0.896737	0.991197	0.103638	0.786791	0.0452986	0.0267663	0.590888	0.0365167	0.0392727	0.0468618	0.0278039	0.855664			0.813613	0.664018	1.12738	1.03451		1.16629	0.540254
STR03	STR190521	481	0.00217389	0.191262	0.00242427	0.183044	0.896721	0.957035	0.111859	0.746777	0.054542	0.0507477	0.930434	0.0600237	0.0572639	0.0615893	0.0526284	0.908265			0.815354	0.632461	1.15719	1.12921		1.30671	0.515679
STR08	STR190521	1051	0.0158134	0.581653	0.0176347	0.489874	0.896721	0.842211	0.188584	0.587364	0.164631	0.122299	0.74287	0.136539	0.16757	0.172769	0.135748	1.01358			0.956323	0.69115	1.30481	1.04943		1.36931	0.660963
STR05	STR190521	1318	0.0081399	0.416586	0.00907744	0.360166	0.896718	0.864565	0.170322	0.589413	0.131789	0.0786414	0.596724	0.0994154	0.132554	0.139555	0.0845862	0.989844			0.897933	0.617694	1.30254	1.05893		1.3793	0.554648
STR09	STR190521	1122	0.00164219	0.16535	0.00183135	0.162826	0.896712	0.984736	0.104409	0.754788	0.0538487	0.0388293	0.721081	0.045443	0.0592137	0.0599931	0.0407117	0.892068			0.789965	0.610289	1.15103	1.11411		1.28237	0.482107
STR04	STR190521	887	0.00410467	0.305728	0.00457758	0.287834	0.896691	0.941472	0.118736	0.551847	0.102084	0.0511956	0.501507	0.0957793	0.0840653	0.11946	0.0582944	0.99729			0.849978	0.509789	1.34614	1.17022		1.57528	0.433309
STR03	STR190521	2251	0.00517173	0.334922	0.00576768	0.30746	0.896674	0.918005	0.131907	0.579373	0.1098	0.0599716	0.546192	0.0827912	0.104179	0.124573	0.0668576	0.986393			0.895656	0.599614	1.31377	1.13455		1.49055	0.537048
STR08	STR190521	686	0.00375528	0.267329	0.00418802	0.254608	0.896673	0.952415	0.113757	0.66033	0.0873874	0.0547147	0.626116	0.0586151	0.0917153	0.103323	0.0580391	0.940622			0.889138	0.69854	1.23061	1.18236		1.45502	0.621099
STR03	STR190521	463	0.00571675	0.314184	0.00637553	0.295806	0.89667	0.941506	0.118737	0.727766	0.0920208	0.0790995	0.859583	0.102109	0.0910704	0.105252	0.0791197	0.91802			0.813191	0.614762	1.17221	1.14378		1.34075	0.499919
STR06	STR190521	1276	0.00707989	0.378877	0.00789607	0.348508	0.896635	0.919844	0.130803	0.619783	0.12481	0.0722247	0.578675	0.115139	0.107555	0.135246	0.0790973	0.961445			0.850664	0.571703	1.27022	1.08361		1.37643	0.486327
STR05	STR190521	816	0.0013808	0.160844	0.00153999	0.159088	0.896626	0.989082	0.103948	0.670702	0.0651521	0.0269844	0.414175	0.0490173	0.05385	0.0635304	0.0269361	0.872859			0.781804	0.523113	1.22105	0.975109		1.19066	0.408972
STR06	STR190521	181	0.000630792	0.0978218	0.000703521	0.0967553	0.896622	0.989097	0.103952	0.828371	0.0318381	0.025226	0.792321	0.0303361	0.0268888	0.0340637	0.0268888	0.857121			0.854712	0.77331	1.09872	1.0699		1.17552	0.660958
STR09	STR190521	1225	0.00267236	0.234981	0.00298051	0.209675	0.896612	0.892304	0.14929	0.608189	0.0682634	0.0498445	0.730179	0.0709187	0.0530169	0.0733374	0.0525152	0.994774			0.947998	0.710755	1.28227	1.07433		1.37759	0.673794
STR06	STR190521	39	0.00171887	0.174793	0.00191709	0.168493	0.896603	0.963959	0.109498	0.706981	0.0592471	0.0369391	0.623476	0.0634301	0.0413675	0.0657303	0.0385511	0.908616			0.833953	0.655072	1.18931	1.10943		1.31946	0.5463
STR03	STR190521	2333	0.0032268	0.245774	0.00359903	0.231833	0.896575	0.943276	0.117959	0.671287	0.0761393	0.0539601	0.708703	0.084861	0.0600237	0.085576	0.058487	0.944564			0.848173	0.633492	1.22052	1.12394		1.37179	0.537311
STR04	STR190521	1155	0.00353823	0.257505	0.00394656	0.242024	0.896535	0.939879	0.119664	0.670538	0.0823788	0.0546866	0.663843	0.0819981	0.0647716	0.091466	0.0633853	0.939352			0.877243	0.66619	1.2212	1.11031		1.35591	0.584411
STR06	STR190521	1497	0.00142463	0.180574	0.0015891	0.172703	0.8965	0.956413	0.112304	0.54904	0.0681631	0.0266111	0.390403	0.0413675	0.0661879	0.0762809	0.0296001	0.952651			0.839444	0.520312	1.34958	1.11909		1.51031	0.436773
STR02	STR190521	392	0.0194714	0.655336	0.0217197	0.573915	0.896482	0.875756	0.161717	0.569741	0.200788	0.123472	0.614936	0.223836	0.1405	0.223964	0.135313	1.01051			0.899356	0.61914	1.32483	1.11543		1.47775	0.556828
STR03	STR190521	174	0.00105101	0.13739	0.00117239	0.13328	0.896468	0.970083	0.107768	0.699688	0.0508613	0.0263104	0.517297	0.0338064	0.0496747	0.05036	0.0263184	0.890158			0.822881	0.625851	1.19549	0.990142		1.18371	0.515
STR05	STR190521	1254	0.00273109	0.231333	0.00304662	0.219204	0.896433	0.947568	0.116083	0.641316	0.0715575	0.048595	0.679104	0.0545404	0.0800846	0.0814566	0.0544723	0.962663			0.859175	0.625273	1.24872	1.13834		1.42146	0.537219
STR02	STR190521	669	0.00355521	0.268331	0.00396599	0.242786	0.896424	0.904799	0.140681	0.620486	0.0713629	0.0634312	0.888853	0.0785148	0.0688726	0.080475	0.0687457	0.995338			0.910292	0.657456	1.2695	1.12769		1.4316	0.598477
STR09	STR190521	1619	0.00302792	0.264527	0.00337778	0.238882	0.896421	0.903053	0.141871	0.543767	0.0889369	0.0433483	0.487405	0.0543939	0.0888205	0.0942558	0.0451507	0.999837			0.923536	0.62673	1.35611	1.05981		1.43721	0.578807
STR09	STR190521	1009	0.00121031	0.139129	0.00135016	0.136969	0.896419	0.984481	0.104738	0.785731	0.0467002	0.0329981	0.706595	0.0488857	0.0358036	0.0504322	0.0350433	0.872846			0.821407	0.691495	1.12814	1.07992		1.2183	0.567999
STR05	STR190521	544	0.000734012	0.111593	0.000818852	0.110565	0.896391	0.990784	0.104018	0.740687	0.0328442	0.0284547	0.866353	0.0338288	0.0310673	0.038717	0.0299225	0.91024			0.859785	0.698413	1.16194	1.17881		1.3697	0.600485
STR03	STR190521	1634	0.003808	0.267015	0.00424829	0.242494	0.896359	0.908164	0.138475	0.671173	0.0837025	0.0579253	0.692038	0.0607136	0.0869308	0.0896905	0.0605953	0.942665			0.904251	0.721501	1.22063	1.07154		1.30795	0.652418
STR07	STR190521	1486	0.0010315	0.130442	0.00115081	0.128961	0.896324	0.98865	0.104296	0.761809	0.037892	0.0346602	0.91471	0.0372304	0.0386093	0.0426402	0.0369978	0.89895			0.859982	0.717593	1.14572	1.12531		1.28929	0.617117
STR06	STR190521	177	0.00115035	0.151057	0.00128345	0.138179	0.896296	0.914746	0.134249	0.633517	0.0486769	0.0300897	0.61815	0.0358518	0.0461937	0.0527964	0.031259	0.95889			0.920569	0.694604	1.25638	1.08463		1.36271	0.639431
STR09	STR190521	305	0.00262116	0.220115	0.00292457	0.213036	0.896255	0.967837	0.108616	0.679834	0.0750307	0.04448	0.592824	0.0798696	0.0619678	0.0809339	0.0467137	0.920902			0.775943	0.529598	1.21283	1.07868		1.30825	0.410937
STR08	STR190521	1056	0.0023244	0.218584	0.00259356	0.207416	0.896223	0.948907	0.115673	0.611341	0.084683	0.0349483	0.412695	0.0710277	0.0599942	0.0881164	0.0368343	0.913575			0.834152	0.545475	1.27896	1.04054		1.33082	0.455009
STR03	STR190521	1316	0.00174692	0.176055	0.00194922	0.172367	0.896215	0.979052	0.105878	0.708251	0.0645576	0.0344536	0.533688	0.0620934	0.0455352	0.0679499	0.0378001	0.889064			0.81788	0.617845	1.18825	1.05255		1.25068	0.505324
STR02	STR190521	1387	0.00100324	0.131347	0.00111945	0.128848	0.896186	0.980968	0.105544	0.730752	0.0460157	0.0277593	0.603257	0.0454559	0.0289265	0.0474872	0.0271663	0.89019			0.88292	0.762987	1.16981	1.03198		1.20722	0.673656
STR02	STR190521	1173	0.00261648	0.232224	0.00291959	0.223067	0.896182	0.960567	0.111055	0.609697	0.0886889	0.0375629	0.423535	0.0888457	0.0392574	0.0895265	0.0390282	0.919686			0.906394	0.75017	1.28069	1.00944		1.29278	0.67995
STR07	STR190521	409	0.000902678	0.121862	0.00100725	0.119632	0.896177	0.981702	0.105423	0.763844	0.0402626	0.0285457	0.708988	0.0413671	0.0330937	0.0428127	0.0277377	0.885519			0.818298	0.659375	1.14419	1.06334		1.21666	0.539565
STR08	STR190521	1132	0.00214228	0.214614	0.0023905	0.207066	0.896161	0.964832	0.109633	0.584479	0.0815131	0.0334625	0.410517	0.0744756	0.0551671	0.0874256	0.037774	0.933303			0.827714	0.521412	1.30802	1.07254		1.4029	0.43158
STR09	STR190521	1627	0.00144308	0.1672	0.00161043	0.162797	0.896085	0.973668	0.1072	0.648679	0.0490819	0.0374352	0.76271	0.0571481	0.0447545	0.0583345	0.0429777	0.966282			0.82039	0.564226	1.24161	1.18851		1.47567	0.462886
STR06	STR190521	1837	0.00255739	0.222304	0.00285401	0.209082	0.896069	0.940524	0.119746	0.650297	0.079953	0.0407261	0.509375	0.0779087	0.0565355	0.0801226	0.0412488	0.921055			0.826753	0.580617	1.24006	1.00212		1.24269	0.480027
STR09	STR190521	1391	0.000993187	0.143704	0.00110839	0.142093	0.896065	0.988791	0.104538	0.604372	0.0604155	0.0209311	0.346453	0.0585251	0.0206559	0.0592056	0.0206559	0.88328			0.907438	0.821569	1.28632	0.979975		1.26056	0.745523
STR05	STR190521	1202	0.000981383	0.136447	0.0010953	0.132867	0.895997	0.973763	0.107262	0.662397	0.0504006	0.0247921	0.4919	0.0476365	0.0289962	0.0547192	0.0257642	0.907318			0.890269	0.71049	1.22869	1.08569		1.33397	0.632527
STR05	STR190521	266	0.00234455	0.20136	0.0026167	0.187632	0.895993	0.931823	0.124361	0.726643	0.0622375	0.0479642	0.770664	0.0497077	0.0648962	0.0660753	0.0497077	0.913599			0.878506	0.726802	1.17311	1.06166		1.24545	0.6385
STR09	STR190521	710	0.000857127	0.1169	0.000956683	0.11581	0.895937	0.990676	0.10448	0.788182	0.0353707	0.030854	0.872305	0.0371807	0.032361	0.0404127	0.0322819	0.882601			0.840504	0.712372	1.12639	1.14255		1.28695	0.598751
STR08	STR190521	596	0.00137144	0.151518	0.00153074	0.146052	0.89593	0.963924	0.110145	0.75068	0.0498393	0.0350359	0.702977	0.0510296	0.0406857	0.051811	0.0366233	0.892595			0.826026	0.660559	1.15418	1.03956		1.19984	0.545639
STR05	STR190521	566	0.00831197	0.421271	0.00927762	0.377311	0.895916	0.895648	0.147387	0.588559	0.115447	0.0916706	0.794047	0.136006	0.106319	0.141023	0.103573	1.01698			0.869228	0.574824	1.30348	1.22153		1.59225	0.499653
STR03	STR190521	2514	0.00547732	0.355481	0.00611374	0.285435	0.895905	0.802954	0.222852	0.544684	0.0871652	0.0800084	0.917893	0.084861	0.0890006	0.0966144	0.0814465	1.06321			1.02231	0.725216	1.35496	1.10841		1.50185	0.741396
STR06	STR190521	1404	0.00700811	0.424606	0.00782239	0.375459	0.895904	0.884254	0.15567	0.488471	0.134991	0.0661009	0.489669	0.151681	0.0834244	0.151945	0.0720361	1.05575			0.903013	0.553832	1.43081	1.1256		1.61051	0.500117
STR02	STR190521	1243	0.00801642	0.432155	0.00894803	0.367996	0.895886	0.851536	0.181332	0.539399	0.120179	0.0849303	0.706699	0.10813	0.123282	0.136152	0.0984452	1.05348			0.933735	0.601359	1.36159	1.13291		1.54256	0.56151
STR03	STR190521	1471	0.00656165	0.355302	0.0073242	0.325823	0.895886	0.917032	0.133129	0.653172	0.113956	0.073314	0.643355	0.125567	0.085551	0.127614	0.0810397	0.948637			0.841479	0.610821	1.23733	1.11986		1.38563	0.513992
STR08	STR190521	1087	0.00174283	0.173349	0.00194541	0.165068	0.895869	0.95223	0.114565	0.728825	0.0547009	0.0405667	0.74161	0.0462025	0.0551671	0.0594168	0.0432219	0.909798			0.855033	0.683769	1.17135	1.08621		1.27234	0.584645
STR09	STR190521	1325	0.0020224	0.20498	0.00225754	0.199128	0.895842	0.971454	0.107999	0.604862	0.0731554	0.0351991	0.481155	0.0502628	0.0750499	0.0804285	0.0363817	0.945874			0.817873	0.536132	1.28579	1.09942		1.41363	0.438487
STR04	STR190521	527	0.0434578	1.02574	0.0485106	0.836187	0.89584	0.815206	0.212128	0.519045	0.271956	0.20346	0.748135	0.233591	0.302497	0.304726	0.208429	1.07878			0.956687	0.615021	1.38803	1.1205		1.55528	0.588382
STR02	STR190521	1084	0.000668825	0.102992	0.000746618	0.101588	0.895807	0.986376	0.10508	0.792354	0.031648	0.0269077	0.850217	0.0296152	0.0309927	0.0349694	0.0272457	0.879432			0.849654	0.728682	1.12342	1.10495		1.24131	0.619128
STR02	STR190521	1748	0.00173705	0.175691	0.00193912	0.168813	0.895793	0.96085	0.111319	0.707168	0.0555698	0.0398	0.716215	0.0557868	0.0413236	0.0587036	0.0408444	0.921104			0.904594	0.753498	1.18916	1.05639		1.25622	0.68161
STR05	STR190521	488	0.0203612	0.761881	0.0227301	0.613866	0.895783	0.805724	0.220464	0.440797	0.194403	0.133356	0.685976	0.225756	0.155337	0.234708	0.138626	1.16226			0.999602	0.580618	1.50619	1.20733		1.81847	0.580387
STR03	STR190521	1351	0.00112098	0.148804	0.0012514	0.144137	0.895778	0.968633	0.10884	0.636174	0.0600468	0.0237694	0.395847	0.0248374	0.0586438	0.0595499	0.0248374	0.887683			0.891245	0.769608	1.25375	0.991725		1.24338	0.685909
STR03	STR190521	1288	0.00284314	0.228379	0.00317396	0.214529	0.895771	0.939356	0.120588	0.685008	0.074974	0.0482834	0.644002	0.0683028	0.0655431	0.0798678	0.0547609	0.926431			0.853143	0.635088	1.20824	1.06527		1.2871	0.54182
STR07	STR190521	1576	0.00340204	0.249171	0.003798	0.234157	0.895745	0.939744	0.120416	0.68858	0.0815883	0.053091	0.650719	0.0868709	0.0620507	0.0880692	0.0613295	0.925052			0.836584	0.631129	1.2051	1.07943		1.30083	0.527992
STR02	STR190521	909	0.00141307	0.174827	0.00157767	0.173249	0.89567	0.990974	0.104719	0.580976	0.0708847	0.0253818	0.358071	0.0261716	0.0647403	0.0670191	0.0246197	0.908036			0.961518	0.833987	1.31196	0.945467		1.24042	0.801893
STR03	STR190521	479	0.0118581	0.525861	0.0132394	0.462881	0.895664	0.880235	0.158838	0.538868	0.177459	0.0850801	0.479437	0.18835	0.0917603	0.194428	0.0872527	1.00149			0.938668	0.686111	1.36226	1.09563		1.49252	0.64403
STR07	STR190521	1748	0.00173405	0.184166	0.00193608	0.180184	0.895654	0.978374	0.106563	0.642469	0.0719419	0.0306896	0.426588	0.0675663	0.0489511	0.0734355	0.0349589	0.897221			0.790295	0.524289	1.2476	1.02076		1.2735	0.414343
STR09	STR190521	1337	0.000923498	0.125399	0.00103111	0.120288	0.895632	0.959244	0.112043	0.738007	0.0375783	0.0312902	0.832667	0.033738	0.0351151	0.0430208	0.0312277	0.91042			0.910624	0.779512	1.16405	1.14483		1.33263	0.709843
STR03	STR190521	576	0.0243478	0.734396	0.0271867	0.618208	0.895579	0.841791	0.189562	0.567296	0.210916	0.146981	0.696871	0.203528	0.19042	0.229124	0.157711	1.02599			0.932097	0.628236	1.32769	1.08633		1.44231	0.585577
STR01	STR190521	437	0.00324467	0.24437	0.00362302	0.225726	0.895571	0.923706	0.12933	0.682786	0.0795762	0.0519156	0.652401	0.0640766	0.0771675	0.0833798	0.0541423	0.929222			0.865064	0.656202	1.2102	1.0478		1.26805	0.567657
STR03	STR190521	2223	0.00278793	0.225464	0.00311304	0.215807	0.895566	0.957166	0.112877	0.689187	0.0716113	0.049569	0.692196	0.0634733	0.0620934	0.0829349	0.0552181	0.930283			0.897786	0.707367	1.20457	1.15813		1.39504	0.635064
STR03	STR190521	523	0.00159174	0.166604	0.00177738	0.154622	0.895554	0.928081	0.126812	0.720631	0.0503787	0.0402287	0.798526	0.0413956	0.0503647	0.0535838	0.0409859	0.919372			0.90782	0.76347	1.178	1.06362		1.25294	0.693094
STR05	STR190521	978	0.00371486	0.277695	0.00414812	0.263903	0.895553	0.950334	0.115654	0.605363	0.0966709	0.048928	0.50613	0.0573019	0.105629	0.108674	0.0526029	0.953631			0.852188	0.613749	1.28526	1.12416		1.44484	0.523029
STR03	STR190521	1126	0.00421164	0.293608	0.00470287	0.269976	0.895547	0.919512	0.131867	0.61394	0.0878206	0.0610612	0.695294	0.0627834	0.0910704	0.0948217	0.0623785	0.986043			0.954178	0.736597	1.27625	1.07972		1.378	0.702845
STR05	STR190521	889	0.00646884	0.398023	0.00722334	0.349888	0.895546	0.879063	0.159801	0.51312	0.129924	0.0633936	0.487927	0.0973442	0.131173	0.144851	0.0645616	1.02945			0.870882	0.506607	1.39602	1.11489		1.5564	0.441195
STR07	STR190521	792	0.000627454	0.0989346	0.000700657	0.098814	0.895522	0.998781	0.104485	0.805555	0.0310609	0.0257204	0.828065	0.0261992	0.0303359	0.0347815	0.0261992	0.87119			0.874985	0.789474	1.11417	1.11978		1.24763	0.690777
STR01	STR190521	1656	0.00210726	0.202039	0.00235316	0.192626	0.895501	0.953411	0.114414	0.648718	0.0708517	0.0378684	0.534475	0.0406507	0.0695885	0.0725574	0.0392149	0.929171			0.916367	0.744924	1.24157	1.02407		1.27146	0.682624
STR02	STR190521	111	0.00194291	0.1898	0.00216965	0.184542	0.895496	0.972297	0.108113	0.677754	0.0710125	0.034836	0.490562	0.0365025	0.0702501	0.0710491	0.0365025	0.896563			0.88897	0.757676	1.21469	1.00051		1.21531	0.673552
STR05	STR190521	1227	0.00156812	0.172503	0.00175114	0.168918	0.895482	0.979216	0.106565	0.662209	0.0581566	0.0343312	0.590324	0.0566115	0.0476365	0.0635829	0.0400428	0.932571			0.827368	0.581478	1.22886	1.0933		1.34352	0.481096
STR06	STR190521	641	0.00199077	0.194432	0.00222322	0.185741	0.895446	0.955301	0.113709	0.661754	0.0646961	0.0391791	0.605587	0.0682563	0.0468831	0.069142	0.0418609	0.935893			0.844333	0.622103	1.22928	1.06872		1.31376	0.525262
STR06	STR190521	200	0.000940246	0.126306	0.00105005	0.12377	0.895428	0.979922	0.106482	0.740635	0.0445197	0.0268905	0.604013	0.0379202	0.0358518	0.0485615	0.0290135	0.884368			0.856056	0.691609	1.16198	1.09079		1.26747	0.592056
STR03	STR190521	476	0.000912967	0.119925	0.00101959	0.119355	0.895425	0.995241	0.104683	0.797705	0.0393634	0.0295306	0.750205	0.0372561	0.0372561	0.0419666	0.0310944	0.870362			0.804738	0.65775	1.11964	1.06613		1.19369	0.529317
STR01	STR190521	774	0.000747675	0.117382	0.000835023	0.117131	0.895395	0.997855	0.104627	0.681894	0.0453935	0.0209715	0.461993	0.0227368	0.0468517	0.047978	0.0221602	0.88437			0.843404	0.701871	1.21099	1.05694		1.27994	0.591961
STR03	STR190521	1724	0.000765883	0.109095	0.000855371	0.108263	0.895381	0.992376	0.104896	0.808659	0.0340702	0.0286219	0.840087	0.0324266	0.0324266	0.0371921	0.030814	0.870084			0.84109	0.728384	1.11203	1.09163		1.21393	0.612636
STR02	STR190521	890	0.00249647	0.219827	0.00278819	0.209706	0.895373	0.95396	0.114309	0.649195	0.08068	0.0393977	0.488321	0.0826472	0.0440785	0.0869024	0.0417987	0.915352			0.867333	0.685286	1.24112	1.07712		1.33684	0.594372
STR07	STR190521	1003	0.129056	1.82108	0.144151	1.50979	0.895286	0.829061	0.200462	0.489024	0.565006	0.290828	0.514735	0.573624	0.347484	0.586013	0.320533	1.06392			0.988528	0.647467	1.43	1.03718		1.48316	0.640039
STR09	STR190521	896	0.00170572	0.172916	0.00190531	0.166235	0.895248	0.961363	0.111651	0.716885	0.0557367	0.0389652	0.699094	0.0406233	0.0578366	0.0611863	0.0406233	0.912947			0.878102	0.725989	1.18107	1.09777		1.29655	0.637492
STR01	STR190521	49	0.00329404	0.240208	0.00367951	0.219742	0.895239	0.914801	0.135032	0.717407	0.0677982	0.0618616	0.912438	0.0654545	0.0702775	0.0722131	0.0636204	0.926299			0.884859	0.716099	1.18064	1.06512		1.25752	0.633647
STR04	STR190521	252	0.00167131	0.177754	0.00186692	0.167126	0.895219	0.940214	0.120638	0.664705	0.051959	0.0409549	0.788215	0.0489232	0.0530576	0.059199	0.0443206	0.95655			0.871505	0.643863	1.22655	1.13934		1.39746	0.56113
STR03	STR190521	2501	0.000804439	0.118823	0.000898687	0.115777	0.895127	0.974362	0.107961	0.715982	0.0375652	0.0272657	0.725824	0.0372561	0.028287	0.040477	0.0281977	0.916406			0.906449	0.763324	1.18181	1.07751		1.27342	0.691915
STR05	STR190521	121	0.00197659	0.183006	0.00220823	0.175722	0.8951	0.960197	0.112197	0.741645	0.0562542	0.0447375	0.795274	0.0614442	0.0503981	0.0631315	0.0474961	0.906045			0.818143	0.638294	1.16119	1.12225		1.30315	0.522216
STR06	STR190521	308	0.00750771	0.375756	0.00838758	0.335666	0.895098	0.89331	0.149624	0.668199	0.102836	0.092955	0.903917	0.105487	0.0985924	0.110799	0.0977846	0.959585			0.920612	0.721879	1.22334	1.07744		1.31807	0.664571
STR08	STR190521	450	0.00131865	0.167763	0.0014732	0.162614	0.895094	0.969307	0.109304	0.588775	0.0638844	0.0262812	0.411387	0.0544775	0.0475816	0.0692685	0.0269981	0.930302			0.821889	0.508714	1.30324	1.08428		1.41308	0.418107
STR06	STR190521	1577	0.0812676	1.41401	0.0907927	1.1809	0.89509	0.83514	0.195409	0.510766	0.416588	0.248382	0.596229	0.459179	0.319219	0.464429	0.260156	1.06321			0.908283	0.55443	1.39923	1.11484		1.55992	0.50358
STR09	STR190521	1463	0.00513613	0.307648	0.0057382	0.285043	0.895076	0.926524	0.128093	0.681925	0.0997499	0.0655592	0.657236	0.0784925	0.0991484	0.104795	0.0731898	0.930524			0.865927	0.659966	1.21097	1.05058		1.27221	0.571482
STR09	STR190521	395	0.00165405	0.173861	0.00184794	0.16425	0.895074	0.944723	0.118596	0.68763	0.0485754	0.0433553	0.892536	0.0461316	0.0447545	0.0584968	0.0442381	0.945608			0.956476	0.801148	1.20593	1.20425		1.45224	0.766279
STR03	STR190521	782	0.0325641	0.982129	0.0363821	0.814189	0.895058	0.829004	0.20063	0.42424	0.327535	0.126588	0.386486	0.354623	0.135916	0.356433	0.1358	1.08135			1.00107	0.675621	1.5353	1.08823		1.67076	0.676346
STR05	STR190521	712	0.000711133	0.115736	0.000794544	0.11411	0.895021	0.985953	0.105915	0.667153	0.0450907	0.0200805	0.445335	0.0207115	0.0441846	0.0465024	0.0207115	0.887937			0.8917	0.777083	1.2243	1.03131		1.26263	0.692925
STR06	STR190521	220	0.0151998	0.600581	0.0169829	0.525656	0.895009	0.875245	0.163055	0.529548	0.205297	0.0942687	0.459183	0.170296	0.161333	0.214864	0.116658	1.00242			0.905502	0.553237	1.37419	1.0466		1.43823	0.500957
STR03	STR190521	155	0.00395175	0.272494	0.00441537	0.253039	0.894998	0.928603	0.126976	0.668783	0.0866918	0.0580392	0.669489	0.0814114	0.0772718	0.0936397	0.0658436	0.941381			0.85861	0.628178	1.22281	1.08014		1.32081	0.53936
STR01	STR190521	1374	0.00164204	0.167687	0.00183477	0.160771	0.894955	0.958754	0.112853	0.733824	0.0534974	0.0390806	0.730514	0.0454737	0.0537416	0.0587265	0.0416601	0.905656			0.845068	0.671911	1.16736	1.09775		1.28146	0.567811
STR09	STR190521	468	0.00103396	0.14689	0.00115532	0.144614	0.894953	0.984508	0.106183	0.602183	0.0588528	0.0223689	0.380083	0.0275412	0.0592137	0.0609535	0.0235151	0.904252			0.84658	0.634012	1.28865	1.03569		1.33465	0.536741
STR07	STR190521	1355	0.000761026	0.108281	0.00085039	0.107936	0.894913	0.996815	0.105135	0.815651	0.0365142	0.0265368	0.726752	0.0324042	0.0310253	0.0400832	0.0287791	0.858679			0.853553	0.756974	1.10726	1.09774		1.21548	0.646118
STR03	STR190521	1194	0.00128472	0.150686	0.00143561	0.146776	0.894894	0.974047	0.108263	0.711002	0.0526041	0.0310957	0.591127	0.0386359	0.0510546	0.0567756	0.032115	0.90016			0.840035	0.651303	1.18594	1.0793		1.27999	0.547117
STR07	STR190521	208	0.00691626	0.355282	0.00772862	0.330429	0.894889	0.930046	0.126261	0.688548	0.107348	0.0820326	0.764174	0.114449	0.108244	0.114582	0.0830509	0.93801			0.797695	0.558284	1.20513	1.06739		1.28634	0.44534
STR06	STR190521	318	0.00138327	0.164304	0.00154584	0.158629	0.894834	0.965462	0.110692	0.643907	0.060439	0.0291407	0.482151	0.0641196	0.033094	0.0645665	0.0300096	0.91708			0.845066	0.651882	1.2462	1.06829		1.33131	0.550883
STR02	STR190521	1030	0.00389057	0.276388	0.00434784	0.255367	0.894829	0.923941	0.129792	0.640005	0.0820534	0.0603708	0.73575	0.0840246	0.0750712	0.0953258	0.0658901	0.9703			0.868623	0.616784	1.24999	1.16175		1.45219	0.535753
STR02	STR190521	1404	0.000564944	0.0968133	0.000631352	0.092342	0.894816	0.953815	0.114877	0.757435	0.0284527	0.0252809	0.888525	0.0247942	0.0268603	0.0305068	0.0246748	0.900864			0.937124	0.848291	1.14902	1.07219		1.23197	0.794953
STR08	STR190521	360	0.00250796	0.238839	0.00280279	0.208073	0.894808	0.871186	0.166308	0.552483	0.081085	0.0393813	0.48568	0.0427545	0.077234	0.0801616	0.0400716	0.991312			0.995259	0.759505	1.34537	0.988612		1.33005	0.755904
STR08	STR190521	137	0.00378524	0.2545	0.00423034	0.24044	0.894784	0.944753	0.118839	0.73439	0.0743844	0.0647921	0.871045	0.077234	0.0751652	0.0801971	0.0645791	0.914308			0.83498	0.652031	1.16691	1.07815		1.2581	0.544433
STR02	STR190521	697	0.00556169	0.373328	0.0062158	0.341544	0.894765	0.914861	0.135363	0.501458	0.137469	0.0515125	0.374722	0.10262	0.117772	0.152028	0.0596311	0.987739			0.846962	0.460183	1.41216	1.10591		1.56172	0.389758
STR08	STR190521	143	0.005889	0.357119	0.00658185	0.325458	0.894733	0.911343	0.137627	0.580264	0.131162	0.0571667	0.435848	0.129643	0.0779235	0.137291	0.0627263	0.948126			0.860253	0.582941	1.31277	1.04672		1.3741	0.501477
STR06	STR190521	430	0.0035756	0.282226	0.00399628	0.230264	0.894731	0.815886	0.212084	0.56411	0.0746822	0.0609595	0.816253	0.0785982	0.0710141	0.0803211	0.0649355	1.04034			0.943192	0.640606	1.33143	1.07551		1.43196	0.604215
STR03	STR190521	777	0.00155271	0.167204	0.00173549	0.163062	0.894679	0.97523	0.108195	0.697922	0.057917	0.0341346	0.589371	0.0393258	0.0634733	0.0645478	0.0393258	0.908208			0.813256	0.622044	1.19701	1.11449		1.33405	0.505881
STR05	STR190521	861	0.000720666	0.105094	0.000805506	0.103878	0.894675	0.988431	0.105959	0.81995	0.0318584	0.0288018	0.904057	0.0317577	0.0289962	0.0354255	0.0286267	0.866252			0.864917	0.782609	1.10435	1.11197		1.228	0.676892
STR06	STR190521	206	0.00137662	0.14887	0.00153871	0.143381	0.894656	0.963127	0.111611	0.780561	0.0442751	0.039588	0.894137	0.0434358	0.0420569	0.0489078	0.0401425	0.887579			0.870661	0.753578	1.13187	1.10463		1.2503	0.656111
STR01	STR190521	1019	0.0034507	0.245748	0.00385705	0.228883	0.894646	0.93137	0.125736	0.71802	0.0754858	0.0582039	0.771058	0.0668325	0.0785455	0.0797451	0.0591672	0.919099			0.845204	0.657352	1.18014	1.05642		1.24672	0.555597
STR03	STR190521	1714	0.0623259	1.3222	0.0696663	1.13573	0.894635	0.85897	0.176043	0.448006	0.457262	0.173545	0.379532	0.457422	0.268382	0.47609	0.196711	1.04802			0.910853	0.507691	1.49403	1.04117		1.55554	0.462432
STR09	STR190521	770	0.00705471	0.412558	0.00788576	0.363121	0.894613	0.880169	0.15958	0.520857	0.14443	0.0621917	0.430602	0.0757384	0.148034	0.151297	0.0674763	0.998343			0.921824	0.629218	1.38561	1.04755		1.45149	0.580028
STR04	STR190521	837	0.000668997	0.104725	0.000747815	0.104344	0.894603	0.996365	0.105459	0.766535	0.033525	0.0254078	0.757876	0.0337639	0.0261843	0.03597	0.0255979	0.888515			0.873464	0.756713	1.14218	1.07293		1.22548	0.660961
STR04	STR190521	749	0.000959102	0.129226	0.00107211	0.121524	0.894597	0.940399	0.121087	0.721735	0.0396436	0.0308036	0.777013	0.0337639	0.0365202	0.0423085	0.0331613	0.91718			0.919309	0.777821	1.17709	1.06722		1.25622	0.715058
STR05	STR190521	662	0.0024189	0.207652	0.00270393	0.198854	0.894588	0.957632	0.113607	0.704949	0.0677858	0.0454349	0.670272	0.0731808	0.0531596	0.0735738	0.0511287	0.917021			0.821794	0.621784	1.19103	1.08539		1.29272	0.510978
STR08	STR190521	361	0.00269152	0.244356	0.0030087	0.232664	0.894579	0.952153	0.115771	0.566449	0.0904271	0.0378973	0.419092	0.0944737	0.0448233	0.0957958	0.0384306	0.952103			0.877105	0.635598	1.32868	1.05937		1.40756	0.557486
STR04	STR190521	996	0.00108777	0.139945	0.00121597	0.130003	0.894572	0.928959	0.127129	0.697966	0.0428191	0.0323453	0.755396	0.0413436	0.034453	0.0456239	0.032795	0.930925			0.923161	0.763667	1.19697	1.0655		1.27537	0.704988
STR06	STR190521	1545	0.00203213	0.196353	0.00227171	0.1866	0.894539	0.950328	0.116574	0.662345	0.070147	0.0368852	0.525827	0.0413675	0.0696352	0.0732774	0.0401503	0.917263			0.884453	0.705446	1.22873	1.04463		1.28357	0.623934
STR09	STR190521	76	0.00271787	0.221838	0.00303835	0.206592	0.894523	0.931272	0.125892	0.694009	0.0728881	0.0474769	0.651367	0.0564595	0.0716072	0.0760788	0.0498227	0.921524			0.866105	0.672256	1.20038	1.04378		1.25292	0.582244
STR07	STR190521	205	0.00292669	0.229307	0.00327179	0.21185	0.894523	0.92387	0.130082	0.699444	0.0649359	0.0573855	0.883726	0.064119	0.0613612	0.0729452	0.0590879	0.937313			0.913717	0.743869	1.1957	1.12334		1.34318	0.679685
STR05	STR190521	143	0.00156001	0.170677	0.00174399	0.166127	0.894507	0.973343	0.108809	0.672957	0.0576469	0.0344558	0.597704	0.0483269	0.0593731	0.061285	0.0392112	0.926559			0.792373	0.543688	1.21901	1.06311		1.29594	0.430803
STR09	STR190521	108	0.00197357	0.196159	0.00220634	0.188461	0.894499	0.960757	0.112563	0.644538	0.0686287	0.0366149	0.533521	0.0495742	0.0612792	0.0774222	0.0396273	0.931927			0.884765	0.649657	1.24559	1.12813		1.40519	0.574794
STR01	STR190521	1530	0.00489003	0.301369	0.00546681	0.284918	0.894495	0.945411	0.118791	0.676587	0.0962567	0.0646831	0.671986	0.0723445	0.0992153	0.110017	0.0723445	0.93628			0.878322	0.681283	1.21573	1.14296		1.38953	0.598386
STR06	STR190521	1443	0.00113229	0.14178	0.00126586	0.138082	0.89448	0.97392	0.108695	0.707845	0.0441266	0.0326713	0.7404	0.0392991	0.0372307	0.0527334	0.0352716	0.923071			0.926305	0.773879	1.18859	1.19505		1.42042	0.716848
STR08	STR190521	1024	0.00352703	0.248551	0.00394312	0.236495	0.894477	0.951495	0.116137	0.717444	0.0824299	0.0544796	0.66092	0.0758548	0.0703381	0.0836224	0.0554755	0.90772			0.850079	0.661052	1.18061	1.01447		1.19769	0.561946
STR09	STR190521	535	0.00231443	0.200347	0.0025875	0.187759	0.894467	0.937167	0.122822	0.724583	0.0613498	0.0480332	0.782941	0.0578366	0.0585251	0.0655552	0.0519084	0.915806			0.860881	0.683753	1.17478	1.06855		1.25531	0.58863
STR02	STR190521	1378	0.0159233	0.57632	0.0178021	0.503862	0.894458	0.874275	0.164152	0.602441	0.184336	0.109984	0.59665	0.167361	0.155652	0.192815	0.118852	0.979068			0.892101	0.611257	1.28838	1.046		1.34764	0.545303
STR09	STR190521	1597	0.0015507	0.163276	0.00173369	0.158262	0.894449	0.96929	0.109928	0.730956	0.0547177	0.0360836	0.659449	0.0564595	0.0399348	0.0570609	0.0397708	0.899085			0.846918	0.687763	1.16965	1.04282		1.21973	0.582479
STR06	STR190521	1239	0.000962587	0.128366	0.0010762	0.127272	0.894435	0.991476	0.105909	0.734093	0.0390204	0.0314093	0.804944	0.0310256	0.0372307	0.0441468	0.0304457	0.911304			0.940322	0.833333	1.16714	1.13138		1.32048	0.783601
STR01	STR190521	1155	0.000868727	0.1194	0.000971266	0.116826	0.894428	0.978439	0.107751	0.76574	0.0376339	0.029391	0.780972	0.0344498	0.0351388	0.041483	0.0302852	0.890717			0.857903	0.717647	1.14277	1.10228		1.25965	0.615672
STR03	STR190521	133	0.00174977	0.179219	0.00195636	0.170697	0.894404	0.952452	0.115807	0.684582	0.0624526	0.0356731	0.571203	0.0455352	0.0620934	0.0688166	0.039406	0.913208			0.832579	0.618855	1.20861	1.1019		1.33177	0.515246
STR05	STR190521	242	0.00167107	0.17055	0.00186839	0.164529	0.894388	0.964695	0.111357	0.721937	0.0618146	0.0344202	0.556829	0.0483269	0.0524692	0.0644688	0.0370304	0.886115			0.846016	0.659023	1.17693	1.04294		1.22746	0.557543
STR03	STR190521	326	0.000640695	0.102501	0.000716379	0.100664	0.894352	0.982075	0.107158	0.766304	0.0324408	0.0251461	0.775139	0.0262172	0.0310467	0.0360152	0.0262172	0.889973			0.894991	0.787134	1.14235	1.11019		1.26822	0.704478
STR01	STR190521	19	0.00197291	0.190237	0.002206	0.180674	0.89434	0.949734	0.117007	0.68506	0.0661452	0.0379769	0.574145	0.0420287	0.0702775	0.0713634	0.0410329	0.913528			0.846956	0.667952	1.20819	1.07889		1.30351	0.565726
STR08	STR190521	1596	0.00129202	0.144149	0.00144467	0.140988	0.894338	0.97807	0.107913	0.781367	0.0476995	0.0344879	0.723024	0.0434441	0.0462025	0.0496983	0.0340055	0.876955			0.803987	0.643686	1.13129	1.0419		1.17869	0.517515
STR09	STR190521	564	0.000702105	0.110891	0.000785068	0.11058	0.894324	0.997201	0.105713	0.717502	0.0427622	0.0209051	0.488868	0.0227215	0.0406233	0.0433556	0.022201	0.87086			0.875293	0.760658	1.18056	1.01388		1.19694	0.665798
STR03	STR190521	2243	0.000733039	0.116635	0.000819671	0.114593	0.894309	0.982492	0.107131	0.677143	0.0439216	0.02125	0.483817	0.0255273	0.0420856	0.0428922	0.0210701	0.894828			0.86252	0.682322	1.21523	0.976562		1.18675	0.588516
STR06	STR190521	1340	0.00662022	0.367817	0.00740265	0.330736	0.894304	0.899185	0.146066	0.614921	0.106604	0.0790696	0.741713	0.08894	0.108934	0.128919	0.0880699	0.990494			0.929421	0.683299	1.27524	1.20933		1.54218	0.635072
STR03	STR190521	1894	0.00117191	0.155969	0.00131043	0.151393	0.894297	0.97066	0.109699	0.605379	0.0628088	0.0237566	0.378237	0.0607136	0.0303568	0.0643706	0.0253916	0.900874			0.856311	0.635847	1.28525	1.02487		1.31721	0.544482
STR01	STR190521	629	0.00146592	0.155926	0.00163919	0.150154	0.894295	0.962986	0.111998	0.757678	0.0497964	0.0374819	0.752704	0.0406507	0.0516746	0.0524452	0.0406507	0.893266			0.844435	0.697853	1.14883	1.05319		1.20994	0.589292
STR06	STR190521	1147	0.0230674	0.782758	0.0257945	0.687981	0.894276	0.878919	0.160742	0.4731	0.299476	0.0980723	0.327479	0.242	0.212353	0.296932	0.109877	0.984482			0.8614	0.448875	1.45386	0.991505		1.44151	0.386661
STR01	STR190521	846	0.00840672	0.431309	0.00940077	0.3912	0.894258	0.907007	0.140815	0.567884	0.141498	0.0756458	0.534605	0.154335	0.0930144	0.154459	0.0849276	0.993139			0.871862	0.585615	1.327	1.0916		1.44855	0.510576
STR03	STR190521	1231	0.000684011	0.106	0.000764931	0.105543	0.894213	0.995689	0.105875	0.764998	0.0380912	0.0228638	0.600238	0.0234575	0.037946	0.039156	0.0234515	0.869495			0.863144	0.768449	1.14333	1.02795		1.17529	0.663282
STR07	STR190521	1755	0.00533193	0.330849	0.00596272	0.289847	0.894212	0.876072	0.162939	0.612118	0.101289	0.0670244	0.661716	0.0985916	0.093076	0.106827	0.0681578	0.982836			0.863079	0.581041	1.27815	1.05468		1.34804	0.501485
STR03	STR190521	1839	0.000651643	0.0978884	0.000728755	0.0974934	0.894187	0.995965	0.10589	0.854589	0.0297175	0.0279195	0.939497	0.028287	0.0296669	0.0315938	0.028287	0.84918			0.844537	0.776517	1.08174	1.06314		1.15004	0.655798
STR02	STR190521	1472	0.00305003	0.233186	0.00341101	0.220607	0.894173	0.946054	0.118783	0.70487	0.0765297	0.050744	0.663063	0.0764486	0.0681839	0.0802063	0.0523115	0.916081			0.806133	0.585131	1.19109	1.04804		1.24831	0.471693
STR02	STR190521	727	0.000945842	0.128051	0.00105779	0.125894	0.89417	0.983157	0.107162	0.724878	0.04563	0.0263924	0.5784	0.0461447	0.0296152	0.0485686	0.0292001	0.888965			0.845109	0.692121	1.17454	1.0644		1.25018	0.584917
STR07	STR190521	358	0.00232538	0.205727	0.00260061	0.196037	0.894169	0.952899	0.115839	0.690434	0.0712477	0.041556	0.583261	0.0523984	0.071703	0.071971	0.0436583	0.91188			0.828866	0.618927	1.20348	1.01015		1.2157	0.513008
STR02	STR190521	548	0.00181105	0.184958	0.00202545	0.178515	0.894145	0.965165	0.111439	0.66526	0.0633304	0.0364106	0.57493	0.042701	0.0633628	0.0699727	0.0411753	0.927194			0.87192	0.669355	1.22604	1.10488		1.35463	0.583624
STR03	STR190521	605	0.00156794	0.163942	0.00175358	0.156817	0.894137	0.956542	0.114436	0.733093	0.0546237	0.0365476	0.669079	0.0420856	0.0510546	0.0588342	0.0375445	0.899088			0.880083	0.72973	1.16794	1.07708		1.25797	0.642223
STR04	STR190521	51	0.00171214	0.171099	0.00191488	0.163845	0.894123	0.957598	0.114052	0.73494	0.0516053	0.042243	0.81858	0.046856	0.0503013	0.0604019	0.0449895	0.911574			0.880527	0.72643	1.16647	1.17046		1.36531	0.639642
STR07	STR190521	241	0.00998745	0.484466	0.0111706	0.401832	0.894085	0.829432	0.200777	0.534733	0.148016	0.0859122	0.580423	0.130996	0.122033	0.15775	0.0952945	1.0355			0.957334	0.62477	1.36751	1.06576		1.45744	0.598113
STR05	STR190521	329	0.00170157	0.17631	0.00190319	0.167009	0.894065	0.947247	0.118343	0.687868	0.0593121	0.0365273	0.615848	0.0545404	0.0455654	0.0669673	0.0381953	0.919821			0.88062	0.684695	1.20572	1.12907		1.36134	0.602956
STR01	STR190521	305	0.000941359	0.126054	0.00105292	0.123758	0.894049	0.981788	0.107505	0.744478	0.0424931	0.0282063	0.663786	0.0323828	0.0413397	0.0460855	0.0301779	0.891478			0.854922	0.703192	1.15897	1.08454		1.25695	0.601174
STR03	STR190521	279	0.00100008	0.131675	0.0011186	0.129137	0.894043	0.980729	0.107696	0.724834	0.0444664	0.0286359	0.64399	0.0434654	0.0338064	0.0514863	0.0323921	0.900619			0.852021	0.680596	1.17457	1.15787		1.36001	0.579883
STR02	STR190521	738	0.00277349	0.22691	0.00310221	0.21771	0.894037	0.959456	0.113455	0.676908	0.0836326	0.0422242	0.504877	0.0550981	0.0778261	0.0874872	0.0485343	0.901461			0.853531	0.646792	1.21544	1.04609		1.27146	0.552057
STR07	STR190521	904	0.00156769	0.176199	0.00175354	0.172969	0.894009	0.98167	0.107564	0.634546	0.0711174	0.0280668	0.394655	0.0537773	0.0558456	0.0731534	0.0290307	0.88824			0.803659	0.522001	1.25536	1.02863		1.2913	0.41951
STR06	STR190521	1600	0.00296287	0.23569	0.00331415	0.223254	0.894005	0.947238	0.118401	0.670257	0.0770341	0.0489711	0.635706	0.0834244	0.0599828	0.0842437	0.0514888	0.935238			0.821749	0.592097	1.22146	1.09359		1.33578	0.486555
STR02	STR190521	603	0.000996123	0.132656	0.00111423	0.129339	0.893997	0.974995	0.108912	0.711329	0.0484299	0.0261884	0.540749	0.0461447	0.030304	0.0505593	0.0287489	0.888895			0.867613	0.712348	1.18567	1.04397		1.2378	0.618042
STR02	STR190521	622	0.00101984	0.128858	0.0011408	0.127001	0.893971	0.985596	0.107003	0.77183	0.038436	0.0337835	0.878955	0.0385687	0.0385687	0.0433679	0.0352872	0.892125			0.835248	0.685587	1.13825	1.12832		1.28431	0.572635
STR06	STR190521	141	0.00142273	0.172341	0.00159148	0.152676	0.893967	0.885896	0.155765	0.601944	0.0517746	0.0349877	0.675769	0.0461937	0.0441253	0.0568541	0.0361694	0.993177			0.954067	0.697994	1.28891	1.09811		1.41536	0.665933
STR02	STR190521	1003	0.000807808	0.128189	0.000903626	0.126149	0.893963	0.984082	0.107225	0.617754	0.0510214	0.0201589	0.395107	0.0241054	0.050277	0.0517829	0.0224846	0.900455			0.861689	0.666536	1.27231	1.01493		1.2913	0.574347
STR06	STR190521	619	0.00177924	0.179137	0.0019903	0.163456	0.893957	0.91246	0.137507	0.696744	0.0546345	0.0414647	0.758947	0.0441253	0.0551566	0.0562489	0.0425638	0.932044			0.902165	0.731055	1.19802	1.02955		1.23342	0.659532
STR03	STR190521	25	0.0142343	0.594663	0.0159231	0.543309	0.893938	0.913643	0.136772	0.50583	0.197881	0.0915886	0.462846	0.213877	0.133156	0.228603	0.107608	1.02716			0.85678	0.499816	1.40604	1.15526		1.62434	0.428233
STR04	STR190521	175	0.00100421	0.139513	0.00112338	0.134085	0.893914	0.961093	0.112996	0.648347	0.0523255	0.0244355	0.46699	0.0489232	0.0268733	0.0522096	0.0255406	0.908747			0.920309	0.763813	1.24193	0.997785		1.23918	0.702945
STR06	STR190521	1468	0.00288729	0.222777	0.00323002	0.210209	0.893893	0.943584	0.120173	0.731067	0.0686746	0.0535308	0.779485	0.0627406	0.072393	0.0749228	0.0570035	0.911488			0.824285	0.635688	1.16956	1.09098		1.27597	0.523988
STR08	STR190521	1555	0.001137	0.152494	0.00127205	0.150562	0.893832	0.98733	0.106922	0.614421	0.0550493	0.0262977	0.477713	0.0517192	0.0393066	0.0644129	0.0289772	0.937303			0.83764	0.559298	1.27575	1.1701		1.49275	0.468491
STR02	STR190521	1482	0.00163649	0.163253	0.00183097	0.157569	0.893782	0.965178	0.11178	0.771611	0.0460839	0.0452141	0.981126	0.0482108	0.0488996	0.0505733	0.0479677	0.894069			0.840555	0.694165	1.13842	1.09742		1.24932	0.583484
STR02	STR190521	1401	0.000790257	0.112161	0.000884177	0.111	0.893777	0.989651	0.106726	0.789395	0.0350363	0.0287184	0.819674	0.0365025	0.030304	0.03793	0.0302916	0.879629			0.839447	0.714408	1.12552	1.08259		1.21848	0.599708
STR05	STR190521	1137	0.000942299	0.126169	0.00105431	0.124308	0.893761	0.985246	0.107258	0.743859	0.0454182	0.0264161	0.58162	0.0476365	0.0289962	0.0489005	0.0289735	0.878197			0.823209	0.682194	1.15946	1.07667		1.24835	0.561588
STR09	STR190521	1493	0.01025	0.500401	0.0114688	0.459661	0.893725	0.918584	0.133876	0.514394	0.18522	0.0704602	0.380412	0.107411	0.185903	0.189721	0.0777589	0.978567			0.853012	0.513319	1.39429	1.0243		1.42817	0.437868
STR01	STR190521	1433	0.00142082	0.161201	0.00158982	0.156407	0.8937	0.97026	0.110382	0.687089	0.0594048	0.0304528	0.512632	0.0406507	0.0564976	0.0619828	0.0309836	0.89698			0.829665	0.618644	1.20641	1.0434		1.25876	0.513267
STR02	STR190521	1432	0.0116641	0.584095	0.0130516	0.429081	0.893694	0.734608	0.285891	0.42963	0.146761	0.101193	0.689514	0.161851	0.106064	0.164727	0.104792	1.17783			1.09008	0.679469	1.52564	1.12242		1.71241	0.740674
STR02	STR190521	165	0.00731723	0.444777	0.00818765	0.340885	0.893691	0.766417	0.256637	0.464807	0.121786	0.0764999	0.628152	0.0840246	0.130858	0.131986	0.0826622	1.12156			1.03493	0.665487	1.46678	1.08376		1.58963	0.688733
STR09	STR190521	1039	0.00213997	0.196827	0.00239455	0.185791	0.893684	0.94393	0.120195	0.694144	0.0616894	0.044168	0.715973	0.0509513	0.0599022	0.06947	0.0437257	0.929679			0.88778	0.70115	1.20026	1.12612		1.35164	0.622466
STR01	STR190521	1695	0.001915	0.185031	0.00214286	0.175427	0.893664	0.9481	0.118325	0.702896	0.0601833	0.0405138	0.673173	0.0447847	0.0599426	0.0621052	0.0447847	0.918749			0.883392	0.713351	1.19276	1.03193		1.23085	0.630169
STR07	STR190521	535	0.00101866	0.131947	0.00113988	0.130021	0.893661	0.985404	0.107336	0.735259	0.0477929	0.027138	0.567825	0.0351621	0.0461933	0.0498031	0.0283862	0.88046			0.810931	0.627158	1.16622	1.04206		1.21527	0.508582
STR01	STR190521	1034	0.000849739	0.114696	0.000950853	0.113447	0.89366	0.989116	0.106896	0.811711	0.0361926	0.0298934	0.825953	0.0323828	0.0337608	0.0392788	0.0312443	0.867775			0.867021	0.777247	1.10994	1.08527		1.20458	0.67389
STR03	STR190521	1963	0.000803963	0.117345	0.000899639	0.116909	0.893651	0.996287	0.106414	0.733696	0.0403889	0.0253445	0.627511	0.0393258	0.0255273	0.0409854	0.0246129	0.892583			0.904698	0.800854	1.16746	1.01477		1.1847	0.724531
STR01	STR190521	1812	0.00459903	0.319018	0.00514638	0.304946	0.893644	0.95589	0.11514	0.567866	0.124664	0.0469716	0.376786	0.128842	0.0516746	0.12896	0.0498457	0.929347			0.883625	0.690766	1.32702	1.03446		1.37275	0.610378
STR07	STR190521	1494	0.0010063	0.13377	0.00112609	0.13097	0.893626	0.979065	0.108414	0.706672	0.0461192	0.0277816	0.602386	0.0475722	0.0310253	0.0493428	0.0269219	0.905068			0.850984	0.681803	1.18957	1.0699		1.27272	0.580204
STR06	STR190521	187	0.00523838	0.330003	0.00586204	0.309372	0.89361	0.937481	0.1234	0.604464	0.118169	0.0564421	0.477638	0.100661	0.106866	0.117056	0.0614601	0.944966			0.795086	0.486964	1.28622	0.990577		1.2741	0.387178
STR02	STR190521	347	0.00149798	0.165006	0.00167633	0.1598	0.893605	0.968455	0.110973	0.691382	0.052973	0.0360048	0.679682	0.0557868	0.0406349	0.0619165	0.0391793	0.927228			0.855645	0.660808	1.20265	1.16883		1.4057	0.565417
STR06	STR190521	1768	0.0207258	0.735691	0.0231938	0.671303	0.893591	0.912479	0.137778	0.481205	0.23996	0.109972	0.458296	0.185464	0.2289	0.289113	0.131282	1.05119			0.887735	0.488209	1.44157	1.20484		1.73686	0.433401
STR06	STR190521	820	0.00094595	0.129537	0.00105861	0.127431	0.893579	0.983747	0.107655	0.708421	0.0447374	0.026922	0.60178	0.0268888	0.0468831	0.0480102	0.0265452	0.903837			0.877954	0.750377	1.1881	1.07316		1.27502	0.658797
STR06	STR190521	46	0.00116936	0.140124	0.00130864	0.135035	0.893571	0.963683	0.112455	0.748405	0.045965	0.0323916	0.704701	0.0358518	0.0455042	0.0468222	0.0315365	0.89414			0.861176	0.716783	1.15593	1.01865		1.17749	0.617276
STR05	STR190521	130	0.00115249	0.139405	0.00128976	0.136387	0.89357	0.978352	0.108609	0.745231	0.0484197	0.0303058	0.625898	0.0414231	0.0393519	0.0522553	0.03392	0.885387			0.862923	0.707018	1.15839	1.07922		1.25015	0.610102
STR09	STR190521	868	0.00159194	0.183794	0.00178157	0.17859	0.89356	0.971689	0.11014	0.59221	0.0640713	0.0316355	0.493754	0.0647219	0.0461316	0.0719408	0.0354108	0.960192			0.828994	0.533185	1.29946	1.12282		1.45906	0.442007
STR05	STR190521	1224	0.0024394	0.20857	0.00273014	0.197984	0.893506	0.949241	0.117973	0.704671	0.0718876	0.0432055	0.601014	0.0545404	0.0662769	0.0767787	0.0457088	0.906095			0.863165	0.674842	1.19126	1.06804		1.27231	0.5825
STR05	STR190521	786	0.00462141	0.308979	0.0051724	0.284235	0.893476	0.919918	0.133269	0.608312	0.103609	0.0567918	0.548133	0.10839	0.0697288	0.112202	0.0616484	0.963144			0.867338	0.611465	1.28214	1.08293		1.38847	0.530347
STR08	STR190521	744	0.00142375	0.166049	0.00159351	0.161524	0.893465	0.972747	0.109966	0.648889	0.0611834	0.0296285	0.484257	0.062063	0.0379274	0.0668439	0.0331462	0.914247			0.830324	0.604849	1.24141	1.09252		1.35626	0.50222
STR04	STR190521	1024	0.0171252	0.618946	0.0191683	0.540219	0.893414	0.872806	0.165949	0.561747	0.215593	0.101137	0.469111	0.215676	0.132988	0.221155	0.107988	0.977086			0.887596	0.597063	1.33423	1.0258		1.36865	0.529951
STR09	STR190521	53	0.00176024	0.172472	0.00197026	0.166123	0.893407	0.963187	0.112771	0.743611	0.0529048	0.042363	0.800741	0.0550825	0.0502628	0.05611	0.044692	0.905194			0.818603	0.635788	1.15965	1.06058		1.22991	0.520458
STR04	STR190521	1209	0.000815712	0.116753	0.000913046	0.115213	0.893396	0.986806	0.107418	0.751984	0.0406058	0.0255776	0.6299	0.0385873	0.0310077	0.0432738	0.0261031	0.882045			0.838805	0.681746	1.15318	1.06571		1.22895	0.571852
STR08	STR190521	1022	0.0210789	0.751569	0.0235945	0.597593	0.893383	0.795127	0.230955	0.468944	0.217664	0.123303	0.566483	0.135159	0.226185	0.23334	0.134211	1.10211			1.03996	0.689507	1.46029	1.07202		1.56546	0.71706
STR02	STR190521	1511	0.00107297	0.132517	0.00120104	0.129646	0.893365	0.978334	0.108814	0.767805	0.0450461	0.0303277	0.673259	0.0344363	0.0447672	0.0484758	0.0310346	0.879068			0.836562	0.696	1.14123	1.07614		1.22812	0.582247
STR06	STR190521	1499	0.0042929	0.302714	0.00480533	0.250863	0.893362	0.828712	0.20177	0.588703	0.0804336	0.0679553	0.844862	0.0765298	0.0820455	0.0844466	0.070321	1.02			0.95448	0.683701	1.30332	1.04989		1.36835	0.652579
STR04	STR190521	1293	0.00105406	0.130298	0.00117989	0.129782	0.89336	0.996043	0.106713	0.780191	0.0436339	0.0307576	0.704903	0.0447889	0.0330749	0.0457589	0.030974	0.875759			0.836706	0.711539	1.13214	1.0487		1.18728	0.595348
STR02	STR190521	1251	0.00174843	0.188284	0.00195714	0.179844	0.893359	0.955173	0.115679	0.619773	0.0714739	0.0311467	0.435777	0.0736937	0.0344363	0.0755248	0.0342949	0.917379			0.870636	0.688972	1.27023	1.05668		1.34223	0.599844
STR01	STR190521	346	0.00627525	0.379292	0.00702435	0.312121	0.893357	0.822906	0.206724	0.548144	0.101809	0.0784796	0.770855	0.107483	0.0868134	0.111345	0.0807893	1.0519			0.976063	0.672517	1.35068	1.09367		1.4772	0.656419
STR07	STR190521	515	0.000919791	0.130205	0.00102959	0.122817	0.893352	0.943256	0.120804	0.681779	0.0423567	0.0276489	0.652763	0.0441249	0.0303359	0.045026	0.0289355	0.929962			0.874319	0.687145	1.21109	1.06302		1.28742	0.600784
STR06	STR190521	1626	0.00168702	0.181422	0.00188857	0.17369	0.89328	0.957382	0.114915	0.644098	0.064051	0.0335355	0.523575	0.0675668	0.0365413	0.068825	0.0354048	0.929543			0.871315	0.683288	1.24602	1.07453		1.33889	0.595359
STR01	STR190521	1096	0.00108472	0.132973	0.00121432	0.129325	0.893276	0.972573	0.110192	0.770911	0.0449004	0.0307595	0.685061	0.0392727	0.0399617	0.0468567	0.0316251	0.878753			0.839108	0.691167	1.13893	1.04357		1.18856	0.579964
STR01	STR190521	1757	0.00103678	0.129242	0.00116068	0.128192	0.893252	0.991871	0.107058	0.779985	0.0409307	0.0322512	0.787946	0.0427177	0.0351388	0.044917	0.0351388	0.88302			0.830003	0.690702	1.13229	1.09739		1.24256	0.573285
STR09	STR190521	563	0.000777483	0.112365	0.000870401	0.110899	0.893246	0.98695	0.107548	0.773811	0.0346094	0.0286027	0.826444	0.033738	0.032361	0.0393428	0.0311216	0.888797			0.849979	0.712115	1.1368	1.13677		1.29227	0.605283
STR03	STR190521	1735	0.00336531	0.254221	0.00376753	0.240384	0.893241	0.945571	0.119833	0.654354	0.0761231	0.0562885	0.739441	0.0648531	0.0876207	0.0931912	0.0624936	0.959965			0.833654	0.592226	1.23621	1.22422		1.5134	0.493712
STR02	STR190521	1758	0.00076986	0.112063	0.000861883	0.112131	0.893231	1.00061	0.106771	0.770365	0.039217	0.0249947	0.637343	0.0261716	0.0392574	0.04208	0.0261446	0.872607			0.856372	0.749307	1.13934	1.073		1.22251	0.641686
STR02	STR190521	1554	0.0340764	0.865908	0.038151	0.744466	0.893198	0.859752	0.176284	0.571111	0.246483	0.176026	0.714148	0.223836	0.221081	0.281153	0.195725	1.02472			0.973111	0.688608	1.32324	1.14066		1.50937	0.670092
STR09	STR190521	78	0.00184747	0.186352	0.00206839	0.175231	0.893193	0.940321	0.122349	0.668526	0.0666376	0.0352995	0.529723	0.0413119	0.0626563	0.0655552	0.036163	0.914055			0.896198	0.713736	1.22304	0.983757		1.20318	0.639649
STR01	STR190521	1459	0.00352048	0.258594	0.00394155	0.244992	0.893171	0.947399	0.119077	0.661568	0.0825219	0.0543179	0.658225	0.0633876	0.0868134	0.0958595	0.0616538	0.94488			0.860828	0.639752	1.22946	1.16163		1.42817	0.550716
STR06	STR190521	1167	0.00383894	0.277265	0.00429813	0.25044	0.893165	0.903253	0.14413	0.627526	0.0834378	0.0585812	0.702095	0.0620512	0.0841138	0.0938979	0.060376	0.976154			0.948465	0.735519	1.26236	1.12536		1.42062	0.697614
STR03	STR190521	1240	0.000951047	0.125988	0.00106481	0.123604	0.89316	0.981076	0.108502	0.752931	0.0384631	0.0314824	0.818509	0.0338064	0.0386359	0.0429144	0.0337268	0.900613			0.869572	0.728134	1.15245	1.11573		1.28582	0.633165
STR09	STR190521	1005	0.00832665	0.406997	0.00932268	0.352351	0.89316	0.865732	0.171589	0.63168	0.11082	0.095667	0.863264	0.107411	0.11705	0.119235	0.103689	0.985528			0.90661	0.662293	1.25821	1.07594		1.35375	0.600441
STR04	STR190521	1263	0.00595308	0.335614	0.00666528	0.303247	0.893147	0.903558	0.143939	0.664158	0.0985543	0.0769088	0.78037	0.0840653	0.0950902	0.110701	0.0833342	0.956366			0.936656	0.744714	1.22706	1.12325		1.37829	0.69754
STR01	STR190521	569	0.0026584	0.247513	0.00297646	0.234202	0.893142	0.94622	0.119628	0.545299	0.0934307	0.0362277	0.387749	0.0372057	0.0957703	0.0959288	0.0362525	0.954481			0.930667	0.74607	1.3542	1.02674		1.39041	0.694343
STR09	STR190521	171	0.00404528	0.331116	0.00452931	0.316066	0.893134	0.954548	0.11613	0.46366	0.119091	0.0432493	0.363162	0.133575	0.0633448	0.145559	0.0485544	1.01982			0.840737	0.478093	1.46859	1.22225		1.79498	0.40195
STR03	STR190521	2145	0.000823003	0.133834	0.000921535	0.132173	0.893079	0.987589	0.107639	0.577402	0.056086	0.0186834	0.333121	0.0531244	0.0220777	0.0545566	0.0181131	0.894977			0.889829	0.701705	1.31601	0.972731		1.28013	0.624397
STR02	STR190521	540	0.00143015	0.161305	0.00160139	0.154877	0.893069	0.960145	0.114117	0.690706	0.0567868	0.0320659	0.564671	0.0495883	0.0454559	0.0602075	0.0330599	0.907712			0.84858	0.634469	1.20324	1.06024		1.27572	0.538398
STR03	STR190521	544	0.00855894	0.440045	0.00958377	0.397105	0.893066	0.90242	0.144764	0.555439	0.155471	0.0700939	0.450848	0.156613	0.0876207	0.160517	0.0727473	0.975427			0.900866	0.623712	1.34178	1.03246		1.38533	0.561881
STR03	STR190521	2538	0.00432112	0.281304	0.00483853	0.262973	0.893064	0.934836	0.125226	0.686206	0.0983157	0.0559608	0.569195	0.0786517	0.0931402	0.100289	0.059518	0.911688			0.818735	0.589864	1.20718	1.02007		1.23141	0.482942
STR06	STR190521	1099	0.000726338	0.106095	0.000813327	0.106186	0.893045	1.00086	0.106958	0.810879	0.0309755	0.0298559	0.963853	0.0324045	0.0303361	0.035115	0.0299599	0.872044			0.845507	0.738879	1.11051	1.13364		1.25891	0.624727
STR03	STR190521	173	0.000727327	0.109903	0.000814435	0.109927	0.893045	1.00022	0.106955	0.756695	0.0410373	0.0225664	0.549899	0.0400158	0.0248374	0.0410086	0.0239048	0.863968			0.847322	0.731801	1.14958	0.999302		1.14878	0.620071
STR02	STR190521	1572	0.0020781	0.196312	0.00232713	0.187586	0.892988	0.955549	0.115877	0.677613	0.0657249	0.0402575	0.612515	0.0647403	0.0461447	0.0693257	0.0461447	0.926155			0.885207	0.695618	1.21481	1.05479		1.28137	0.615766
STR02	STR190521	335	0.00240255	0.203868	0.00269048	0.195279	0.892983	0.957868	0.115012	0.726415	0.0641296	0.0477007	0.743817	0.0571643	0.0633628	0.0700235	0.0497244	0.911506			0.845735	0.663305	1.1733	1.09191		1.28113	0.56098
STR03	STR190521	514	0.000961043	0.124873	0.00107624	0.122504	0.892968	0.981027	0.108701	0.774485	0.0438165	0.0279264	0.637349	0.0310467	0.0448453	0.0467219	0.0291706	0.870283			0.822704	0.690257	1.1363	1.06631		1.21165	0.567877
STR04	STR190521	1154	0.000693212	0.106605	0.000776303	0.105981	0.892966	0.99415	0.107193	0.766518	0.0336111	0.02626	0.781289	0.0296296	0.0337639	0.0372984	0.0291986	0.890287			0.840819	0.692928	1.14219	1.10971		1.2675	0.582627
STR03	STR190521	1035	0.00136564	0.160513	0.00152939	0.153919	0.892935	0.958922	0.114675	0.666082	0.0525843	0.0330667	0.628833	0.0551942	0.0358762	0.05743	0.0330762	0.937016			0.881257	0.689663	1.22528	1.09215		1.33819	0.607771
STR02	STR190521	1061	0.00364723	0.2727	0.00408458	0.242532	0.892928	0.889374	0.153957	0.616315	0.0869293	0.0534204	0.614527	0.0564756	0.0922893	0.0925998	0.0545198	0.971502			0.916547	0.699763	1.27379	1.06523		1.35688	0.641366
STR04	STR190521	870	0.000854645	0.11699	0.000957203	0.113327	0.892857	0.96869	0.111624	0.784694	0.037322	0.0291562	0.781207	0.0365202	0.0316967	0.0395414	0.0288914	0.87991			0.857484	0.73831	1.12889	1.05947		1.19602	0.633088
STR01	STR190521	1618	0.00383712	0.272166	0.00429759	0.243758	0.892853	0.89562	0.149585	0.650947	0.0887877	0.0550253	0.619739	0.0881914	0.0592536	0.0891577	0.058466	0.946251			0.922942	0.734284	1.23944	1.00417		1.24461	0.677702
STR04	STR190521	380	0.00212047	0.190854	0.00237497	0.183642	0.892843	0.962211	0.113625	0.731541	0.0628754	0.0429399	0.682936	0.0633935	0.0530576	0.0687749	0.0461622	0.901826			0.819461	0.630435	1.16918	1.09383		1.27888	0.516616
STR07	STR190521	824	0.000859422	0.120858	0.000962572	0.116597	0.89284	0.964744	0.112811	0.73937	0.0362947	0.030149	0.830673	0.0317148	0.0337831	0.0401661	0.0312378	0.90948			0.922613	0.80213	1.16297	1.10667		1.28702	0.740055
STR02	STR190521	769	0.0471854	0.99164	0.052849	0.847228	0.892833	0.85437	0.180812	0.602988	0.289691	0.207387	0.715891	0.273424	0.278245	0.303075	0.224279	0.997468			0.898762	0.620215	1.28779	1.0462		1.34729	0.557426
STR04	STR190521	1203	0.000814762	0.119982	0.000912571	0.118866	0.89282	0.990693	0.107583	0.711222	0.0428577	0.0242054	0.564785	0.0447889	0.0254952	0.045966	0.0254952	0.894549			0.853553	0.713514	1.18576	1.07253		1.27176	0.609022
STR04	STR190521	1172	0.00357907	0.276228	0.00400876	0.262344	0.892811	0.949737	0.118389	0.589445	0.0983688	0.0463257	0.470939	0.0689059	0.0902668	0.10643	0.0540916	0.954522			0.8677	0.57542	1.3025	1.08195		1.40924	0.499292
STR07	STR190521	144	0.000938329	0.123576	0.00105099	0.123071	0.892809	0.995917	0.107269	0.772145	0.036379	0.0328409	0.902745	0.0379199	0.0386093	0.042282	0.033858	0.892632			0.807377	0.640909	1.13802	1.16227		1.32268	0.517455
STR09	STR190521	642	0.00382152	0.275988	0.00428042	0.260845	0.89279	0.945133	0.120434	0.630473	0.0782794	0.0621582	0.794057	0.0826237	0.0722957	0.100855	0.0664084	0.982599			0.890746	0.639762	1.25941	1.2884		1.62262	0.569865
STR06	STR190521	1488	0.00205399	0.186464	0.0023007	0.177521	0.892769	0.952037	0.117469	0.742365	0.0532973	0.0490687	0.920661	0.0579144	0.0496409	0.0610472	0.0496409	0.910773			0.866829	0.714451	1.16062	1.14541		1.32939	0.619307
STR06	STR190521	947	0.000914101	0.120386	0.00102391	0.118741	0.892758	0.986334	0.10811	0.792593	0.0396582	0.0293475	0.740011	0.0413675	0.0303361	0.0420569	0.0300961	0.872292			0.839472	0.728409	1.12325	1.06048		1.19119	0.611479
STR03	STR190521	1898	0.00195302	0.20584	0.00218769	0.200725	0.892733	0.975151	0.110108	0.57924	0.0797014	0.0311998	0.391459	0.0358762	0.0841711	0.0845773	0.035085	0.928033			0.857328	0.646753	1.31393	1.06118		1.39431	0.554479
STR07	STR190521	1582	0.0202658	0.655831	0.022702	0.591571	0.89269	0.902018	0.145313	0.592094	0.20277	0.127254	0.627577	0.207525	0.160642	0.217182	0.138299	0.993611			0.890669	0.607902	1.29958	1.07107		1.39195	0.54144
STR09	STR190521	1032	0.00203757	0.193335	0.00228267	0.184911	0.892627	0.956426	0.115878	0.685016	0.0605856	0.0428207	0.706781	0.0537054	0.0585251	0.0715078	0.047636	0.934833			0.861331	0.648265	1.20823	1.18028		1.42605	0.558371
STR06	STR190521	796	0.00899366	0.414452	0.0100756	0.379404	0.892621	0.915436	0.13668	0.657959	0.143651	0.0797147	0.55492	0.118587	0.122723	0.143859	0.0856671	0.927743			0.858753	0.617978	1.23282	1.00145		1.23461	0.53069
STR08	STR190521	737	0.000632459	0.0989543	0.000708544	0.0987245	0.892617	0.997678	0.107408	0.811658	0.0313683	0.0256715	0.818392	0.0289627	0.0262044	0.0341886	0.0253178	0.867414			0.896859	0.833334	1.10998	1.08991		1.20977	0.747383
STR06	STR190521	461	0.00136711	0.16915	0.00153158	0.152396	0.892613	0.900953	0.14609	0.600439	0.0580021	0.0300103	0.5174	0.0592934	0.0310256	0.0606252	0.0309732	0.960945			0.936405	0.743153	1.29052	1.04522		1.34889	0.695892
STR07	STR190521	103	0.000711115	0.113156	0.000796677	0.11225	0.892601	0.991989	0.107697	0.697899	0.0422324	0.021439	0.507643	0.0420566	0.0220625	0.0440495	0.0216547	0.888596			0.882392	0.766394	1.19703	1.04303		1.24853	0.67626
STR06	STR190521	1416	0.00143794	0.162354	0.00161097	0.150336	0.892594	0.925978	0.130443	0.68553	0.0519082	0.0352708	0.679484	0.0503304	0.040678	0.0554703	0.0392803	0.931152			0.891971	0.702345	1.20778	1.06862		1.29066	0.626471
STR08	STR190521	1462	0.00136335	0.161854	0.00152741	0.1536	0.89259	0.949007	0.1189	0.653991	0.0563517	0.0308043	0.546644	0.0579255	0.0303419	0.0604365	0.0303419	0.92853			0.916839	0.775704	1.23656	1.07249		1.32619	0.711195
STR03	STR190521	1365	0.0039665	0.278695	0.00444393	0.254141	0.892566	0.911898	0.138939	0.641741	0.0892456	0.0565889	0.634081	0.0607136	0.0903804	0.0940353	0.0607136	0.955518			0.922256	0.722849	1.2483	1.05367		1.3153	0.666652
STR03	STR190521	2559	0.00105958	0.13541	0.00118714	0.131276	0.892542	0.969474	0.111709	0.726173	0.0408075	0.0330599	0.810143	0.0441553	0.0358762	0.0469201	0.0358762	0.916574			0.845979	0.66887	1.17349	1.14979		1.34927	0.56585
STR08	STR190521	18	0.0071796	0.393549	0.00804411	0.369866	0.892528	0.939823	0.123173	0.582522	0.107974	0.0846624	0.784098	0.121368	0.109645	0.127797	0.103581	1.02148			0.851792	0.539523	1.31022	1.18359		1.55076	0.459561
STR02	STR190521	758	0.00940624	0.435037	0.010539	0.399367	0.89252	0.918008	0.135184	0.62456	0.14896	0.0804002	0.539744	0.135679	0.116395	0.161463	0.0879775	0.948371			0.862915	0.595621	1.26536	1.08394		1.37157	0.51397
STR01	STR190521	624	0.001624	0.168996	0.00181958	0.161652	0.892512	0.956542	0.11594	0.714564	0.0544095	0.0380033	0.698468	0.0420287	0.0585646	0.0601639	0.0400988	0.914355			0.839997	0.659788	1.18299	1.10576		1.3081	0.55422
STR02	STR190521	141	0.000649851	0.100542	0.000728118	0.10048	0.892508	0.999382	0.107494	0.807844	0.0329957	0.0250765	0.759993	0.0323701	0.0261716	0.0363462	0.0261716	0.865665			0.858722	0.767077	1.11259	1.10154		1.22557	0.658706
STR05	STR190521	668	0.0019866	0.18991	0.00222587	0.179887	0.892505	0.947225	0.119751	0.69219	0.0640643	0.0394824	0.616294	0.0635154	0.0490173	0.0689867	0.0428038	0.917024			0.843798	0.63809	1.20195	1.07683		1.2943	0.538419
STR04	STR190521	101	0.00815949	0.41502	0.00914233	0.377711	0.892495	0.910103	0.140138	0.5953	0.131101	0.0792443	0.604454	0.106115	0.138501	0.142966	0.0823044	0.986521			0.848308	0.555179	1.29608	1.09051		1.41339	0.470962
STR08	STR190521	1590	0.00263303	0.212929	0.00295021	0.201899	0.892489	0.948197	0.119341	0.729786	0.0623995	0.0537259	0.860999	0.0696485	0.0599942	0.0707459	0.0561742	0.916806			0.821215	0.630136	1.17058	1.13376		1.32716	0.517476
STR05	STR190521	401	0.0022354	0.199448	0.00250469	0.18571	0.892483	0.931121	0.127688	0.706162	0.0555526	0.0512343	0.922268	0.0545404	0.0531596	0.0634703	0.0531596	0.933861			0.925944	0.771001	1.19	1.14253		1.35961	0.713904
STR08	STR190521	983	0.00577487	0.3712	0.00647058	0.302319	0.892482	0.814438	0.21446	0.526668	0.099051	0.0742324	0.749436	0.0765444	0.097232	0.108467	0.0750005	1.07108			1.06804	0.775925	1.37794	1.09507		1.50894	0.828718
STR09	STR190521	412	0.00072012	0.109917	0.000806875	0.107871	0.892479	0.981384	0.10912	0.749008	0.0370293	0.0247611	0.668689	0.0247871	0.0378692	0.0392523	0.0247871	0.889433			0.877141	0.767172	1.15546	1.06003		1.22483	0.672918
STR08	STR190521	57	0.00256502	0.215451	0.00287412	0.202873	0.892455	0.941621	0.122368	0.694393	0.0748667	0.0436228	0.582672	0.062063	0.0675797	0.0785102	0.0458446	0.909156			0.83094	0.611565	1.20004	1.04867		1.25845	0.508174
STR06	STR190521	326	0.000820457	0.116988	0.00091933	0.116517	0.892451	0.995974	0.107624	0.753326	0.0401281	0.0260326	0.648738	0.0337834	0.0372307	0.0455251	0.0270383	0.88412			0.823695	0.652305	1.15215	1.13449		1.30711	0.537301
STR06	STR190521	1665	0.00657887	0.374348	0.00737175	0.353821	0.892443	0.945166	0.120728	0.589942	0.114831	0.072946	0.635246	0.081356	0.128929	0.132665	0.081356	0.996788			0.890099	0.627209	1.30195	1.1553		1.50415	0.558278
STR06	STR190521	729	0.019286	0.6745	0.0216104	0.565115	0.892438	0.837828	0.194601	0.532705	0.194155	0.126474	0.651408	0.207527	0.146165	0.207751	0.141298	1.05184			0.953514	0.635805	1.37011	1.07003		1.46606	0.606249
STR06	STR190521	1524	0.0011437	0.137366	0.00128155	0.135771	0.892433	0.988391	0.108191	0.761663	0.0461629	0.0315448	0.683338	0.0392991	0.0441253	0.0480251	0.0328387	0.883863			0.823296	0.659539	1.14583	1.04034		1.19205	0.542996
STR08	STR190521	495	0.00135717	0.153844	0.00152075	0.146701	0.892433	0.953568	0.117161	0.72058	0.0434209	0.0397966	0.916529	0.0441337	0.0427545	0.0504155	0.0419415	0.92435			0.885299	0.719254	1.17804	1.16109		1.3678	0.636755
STR05	STR190521	718	0.00269678	0.234164	0.00302184	0.224933	0.892429	0.960579	0.114567	0.618039	0.0884962	0.0387999	0.438436	0.044875	0.0883692	0.0934445	0.0413613	0.91976			0.878701	0.680048	1.27201	1.05592		1.34314	0.597559
STR02	STR190521	172	0.00134192	0.157784	0.00150367	0.146626	0.892429	0.929284	0.128733	0.677345	0.0523158	0.032659	0.624267	0.0523432	0.0337476	0.0543047	0.0335536	0.928416			0.916382	0.759667	1.21505	1.03802		1.26124	0.696145
STR07	STR190521	525	0.000828049	0.114633	0.000927872	0.113654	0.892418	0.991457	0.107921	0.791855	0.036459	0.0289176	0.793154	0.0337831	0.0358515	0.0394677	0.0297296	0.876714			0.823104	0.683673	1.12377	1.08252		1.21651	0.562734
STR02	STR190521	524	0.00169578	0.172187	0.00190022	0.166172	0.892411	0.965068	0.113118	0.718755	0.0599287	0.0360284	0.601187	0.0619854	0.0385687	0.0641515	0.03835	0.897206			0.856189	0.709325	1.17953	1.07046		1.26264	0.607316
STR08	STR190521	893	0.000966283	0.125689	0.00108279	0.123642	0.892402	0.98371	0.108824	0.76863	0.0404957	0.0303813	0.750235	0.0331003	0.0420649	0.046259	0.0311477	0.886673			0.836087	0.693989	1.14062	1.14232		1.30295	0.580236
STR06	STR190521	1543	0.00115891	0.138508	0.00129866	0.13604	0.892387	0.98218	0.109079	0.759115	0.0473864	0.031139	0.657129	0.0337834	0.0510199	0.0518012	0.0336638	0.881932			0.816644	0.672366	1.14775	1.09316		1.25468	0.549084
STR07	STR190521	939	0.00217565	0.22701	0.00243804	0.214741	0.892377	0.945952	0.120433	0.530527	0.0918605	0.0301558	0.328278	0.0785975	0.0592929	0.0932469	0.0323144	0.930246			0.823155	0.46685	1.37292	1.01509		1.39364	0.38429
STR05	STR190521	694	0.00154524	0.162601	0.0017316	0.159466	0.892375	0.980722	0.109337	0.734447	0.048556	0.0405193	0.834487	0.05385	0.0455654	0.056985	0.0452871	0.912714			0.817784	0.629759	1.16686	1.17359		1.36942	0.515007
STR03	STR190521	1009	0.00198111	0.266762	0.00222006	0.259759	0.892367	0.97375	0.110788	0.349842	0.117744	0.021423	0.181946	0.118667	0.0289769	0.120459	0.0234949	0.958423			0.903392	0.576135	1.69069	1.02306		1.72968	0.520476
STR02	STR190521	1673	0.00217392	0.202825	0.00243623	0.192313	0.892329	0.948173	0.119495	0.664066	0.0745184	0.0371441	0.498456	0.0674952	0.0523432	0.0752101	0.039307	0.908204			0.846243	0.615333	1.22714	1.00928		1.23853	0.520721
STR06	STR190521	848	0.000823309	0.119411	0.000922658	0.117929	0.892324	0.987589	0.108389	0.725575	0.0413229	0.0253678	0.613892	0.0420569	0.0275783	0.0448147	0.0266519	0.895262			0.857406	0.709836	1.17398	1.0845		1.27318	0.608617
STR08	STR190521	1529	0.00165105	0.210823	0.0018503	0.20309	0.892316	0.96332	0.11376	0.466803	0.087355	0.0240648	0.275483	0.0896466	0.0289627	0.09185	0.0270479	0.946075			0.888729	0.635897	1.46364	1.05146		1.53895	0.565141
STR06	STR190521	1257	0.00105956	0.138479	0.00118743	0.135009	0.892314	0.974941	0.110563	0.694327	0.0508514	0.0265297	0.52171	0.0268888	0.0523988	0.0543623	0.0268888	0.894789			0.873273	0.752024	1.2001	1.06904		1.28296	0.656723
STR03	STR190521	2467	0.00185354	0.197128	0.00207726	0.178454	0.892301	0.905269	0.143433	0.599399	0.0625823	0.0377104	0.602572	0.0420856	0.0620934	0.0691202	0.0407258	0.982763			0.946102	0.709289	1.29164	1.10447		1.42658	0.67106
STR07	STR190521	534	0.000929298	0.127643	0.00104148	0.125556	0.892287	0.983646	0.108948	0.716753	0.0489262	0.0241837	0.494289	0.0386093	0.0413671	0.0491449	0.023855	0.872953			0.798005	0.581846	1.18118	1.00447		1.18646	0.464315
STR05	STR190521	1380	0.00093944	0.123812	0.00105288	0.120556	0.892259	0.973701	0.110904	0.770108	0.0378987	0.0315613	0.832781	0.0386615	0.0352096	0.0408495	0.0305646	0.891249			0.838028	0.690126	1.13953	1.07786		1.22825	0.578346
STR06	STR190521	764	0.00325949	0.244897	0.00365308	0.228143	0.892258	0.931584	0.127629	0.682953	0.0817033	0.0507949	0.6217	0.073772	0.0751509	0.0839469	0.0521694	0.924154			0.822229	0.587928	1.21005	1.02746		1.24328	0.483411
STR03	STR190521	904	0.0435806	1.10011	0.0488447	0.828125	0.892228	0.752767	0.269701	0.452514	0.261002	0.212598	0.814547	0.256653	0.292529	0.297438	0.235613	1.16143			1.00159	0.580468	1.48656	1.1396		1.69409	0.581389
STR06	STR190521	1118	0.00196368	0.202273	0.00220088	0.188519	0.892225	0.932005	0.127432	0.603122	0.0644659	0.0387838	0.601617	0.0468831	0.064809	0.0715576	0.0464886	0.979532			0.905493	0.646277	1.28765	1.11001		1.4293	0.585199
STR07	STR190521	1295	0.00117648	0.14093	0.0013186	0.138429	0.892213	0.98225	0.109238	0.744362	0.0432327	0.0346482	0.801436	0.0372304	0.0475722	0.0486833	0.0354259	0.904781			0.830932	0.664251	1.15907	1.12608		1.3052	0.551947
STR03	STR190521	2428	0.00279316	0.266513	0.00313065	0.240501	0.8922	0.902398	0.14542	0.494163	0.0952626	0.0373322	0.391888	0.0586438	0.0890006	0.102947	0.041345	1.00499			0.90255	0.535157	1.42254	1.08067		1.53729	0.483006
STR08	STR190521	1122	0.00447096	0.297353	0.00501117	0.262821	0.8922	0.883869	0.158453	0.635428	0.0807236	0.0705197	0.873594	0.0861986	0.0848194	0.0876429	0.0724047	0.983028			0.869361	0.611512	1.25449	1.08572		1.36202	0.531625
STR04	STR190521	66	0.0036859	0.277635	0.00413126	0.263754	0.892196	0.950003	0.118833	0.600903	0.0974086	0.0481788	0.494605	0.0999136	0.0599482	0.106493	0.0512469	0.9535			0.86836	0.615379	1.29002	1.09326		1.41033	0.53437
STR03	STR190521	2234	0.00166171	0.177267	0.00186258	0.17012	0.892154	0.959682	0.115136	0.664522	0.0681238	0.0310576	0.455899	0.0614035	0.0448453	0.0678939	0.0324386	0.893652			0.834208	0.603457	1.22672	0.996625		1.22258	0.503409
STR09	STR190521	1023	0.0109763	0.488993	0.0123032	0.452114	0.892147	0.924581	0.131607	0.576844	0.176133	0.0793457	0.450487	0.0950173	0.179707	0.183942	0.0833152	0.957013			0.889972	0.642817	1.31665	1.04434		1.37503	0.57209
STR03	STR190521	1804	0.000724471	0.107882	0.000812055	0.107702	0.892145	0.998333	0.107868	0.782224	0.0347624	0.0265352	0.76333	0.0372561	0.0275971	0.0374853	0.0275971	0.879988			0.831742	0.70463	1.13067	1.07833		1.21923	0.58607
STR03	STR190521	390	0.00954188	0.478963	0.0106957	0.418579	0.892123	0.873928	0.165927	0.522685	0.16255	0.0747406	0.4598	0.152474	0.121427	0.168106	0.081282	1.00923			0.874336	0.515374	1.38318	1.03418		1.43046	0.45061
STR02	STR190521	1145	0.00420079	0.281564	0.00470881	0.263119	0.892112	0.93449	0.126219	0.665866	0.08685	0.0615845	0.70909	0.0895344	0.0757599	0.0942348	0.0669048	0.948445			0.851705	0.619301	1.22548	1.08503		1.32968	0.527461
STR09	STR190521	233	0.00411924	0.297646	0.00461749	0.2554	0.892094	0.858065	0.178295	0.584287	0.0848408	0.061819	0.728648	0.0702302	0.0819352	0.0949099	0.0648447	1.01475			0.978035	0.715851	1.30824	1.11868		1.4635	0.700127
STR04	STR190521	788	0.000945808	0.133193	0.00106024	0.130878	0.892073	0.982621	0.109317	0.669964	0.0513609	0.0234466	0.456507	0.0475451	0.0289405	0.0534188	0.0250264	0.890236			0.870705	0.687371	1.22173	1.04007		1.27068	0.598497
STR02	STR190521	264	0.00683577	0.388227	0.00766303	0.361226	0.892046	0.93045	0.128418	0.569936	0.135898	0.0640448	0.47127	0.128103	0.0854021	0.149441	0.0772883	0.970844			0.909175	0.624827	1.32461	1.09965		1.45661	0.568077
STR04	STR190521	206	0.00109775	0.135741	0.00123069	0.13322	0.891975	0.981428	0.109609	0.748665	0.0434657	0.0321562	0.739808	0.0454779	0.035142	0.0471842	0.0338523	0.8975			0.841859	0.686869	1.15573	1.08555		1.2546	0.578247
STR04	STR190521	517	0.00286971	0.226518	0.00321726	0.210618	0.891972	0.929806	0.128831	0.702817	0.0669764	0.0545539	0.814524	0.0613263	0.0689059	0.0726133	0.0564328	0.93194			0.869669	0.679101	1.19283	1.08416		1.29322	0.590593
STR09	STR190521	853	0.00280605	0.22106	0.00314596	0.208292	0.891953	0.942241	0.122516	0.721578	0.0619677	0.0576554	0.93041	0.0709187	0.066099	0.0712521	0.0589474	0.923987			0.806686	0.598604	1.17722	1.14983		1.3536	0.482886
STR06	STR190521	1284	0.000784806	0.11689	0.000879876	0.115002	0.89195	0.983849	0.10925	0.7218	0.0408842	0.0244409	0.597807	0.0379202	0.0303361	0.0434139	0.0255803	0.894679			0.856258	0.682232	1.17704	1.06187		1.24987	0.584166
STR04	STR190521	604	0.000881709	0.135782	0.00098854	0.118778	0.891931	0.874769	0.165414	0.600969	0.0348961	0.0321705	0.921895	0.0330749	0.0337639	0.0409396	0.0330749	1.01229			1.01574	0.789541	1.28995	1.17319		1.51336	0.801969
STR05	STR190521	594	0.00208097	0.205	0.00233311	0.192175	0.891931	0.93744	0.124871	0.622254	0.0654921	0.0404564	0.61773	0.0711096	0.044875	0.0715906	0.044875	0.967452			0.883738	0.652129	1.2677	1.09312		1.38574	0.576311
STR02	STR190521	455	0.0011351	0.153721	0.00127267	0.150336	0.891912	0.977982	0.110308	0.603643	0.0542277	0.0266517	0.491478	0.0585417	0.0296152	0.0589455	0.0294859	0.95031			0.871859	0.654719	1.28709	1.087		1.39907	0.570823
STR08	STR190521	1619	0.00429216	0.298201	0.00481239	0.28747	0.891897	0.964014	0.113935	0.60655	0.0920753	0.059353	0.644613	0.0724068	0.102059	0.104418	0.0694739	0.984629			0.854612	0.580824	1.28401	1.13404		1.45612	0.496379
STR06	STR190521	1833	0.00253743	0.21736	0.00284498	0.198032	0.891896	0.91108	0.139976	0.674909	0.0683938	0.0472375	0.69067	0.0634301	0.0606723	0.0716638	0.0514368	0.939883			0.875728	0.659338	1.21724	1.04781		1.27544	0.577401
STR07	STR190521	259	0.00119597	0.142615	0.00134095	0.140174	0.891882	0.982881	0.109465	0.73892	0.0467995	0.0325377	0.695258	0.0482616	0.0344726	0.0500078	0.0343211	0.89879			0.861887	0.718857	1.16333	1.06855		1.24308	0.619574
STR06	STR190521	1788	0.00892663	0.427115	0.010009	0.380441	0.89186	0.890722	0.15374	0.614904	0.124224	0.0914939	0.736524	0.12755	0.129618	0.13365	0.0898578	0.989986			0.830422	0.539937	1.27525	1.07588		1.37202	0.448375
STR06	STR190521	1594	0.00100727	0.128187	0.00112944	0.125457	0.891835	0.978708	0.110241	0.770319	0.0378776	0.033859	0.893905	0.0358518	0.040678	0.042863	0.0352224	0.893454			0.837495	0.690678	1.13937	1.13162		1.28933	0.578439
STR01	STR190521	148	0.00172986	0.186241	0.00193968	0.176188	0.891826	0.946021	0.120894	0.626712	0.0702482	0.0313535	0.446324	0.0365167	0.0675215	0.0703754	0.0334431	0.916527			0.895062	0.701579	1.26318	1.00181		1.26547	0.627956
STR06	STR190521	1728	0.00295384	0.249311	0.00331225	0.237052	0.891791	0.950828	0.118857	0.597189	0.0933383	0.0402936	0.431694	0.0875611	0.0599828	0.098264	0.0477894	0.932828			0.844872	0.562404	1.29403	1.05277		1.36232	0.475159
STR08	STR190521	316	0.0147829	0.743246	0.016578	0.495181	0.891716	0.66624	0.350886	0.336282	0.177013	0.106332	0.600703	0.159295	0.154468	0.199719	0.109424	1.31156			1.18441	0.600785	1.72444	1.12827		1.94564	0.711573
STR01	STR190521	622	0.0201222	0.679703	0.022566	0.567308	0.891703	0.834641	0.197666	0.547326	0.189316	0.135331	0.714842	0.170182	0.19912	0.206911	0.145838	1.04683			0.920255	0.593811	1.35169	1.09294		1.47731	0.546458
STR03	STR190521	385	0.000654499	0.101122	0.000733991	0.101011	0.891699	0.998907	0.108306	0.804324	0.0346823	0.0240276	0.692792	0.0248374	0.0331165	0.0355162	0.0248374	0.861196			0.872432	0.795717	1.11502	1.02404		1.14183	0.694209
STR07	STR190521	1569	0.00226977	0.219153	0.00254547	0.209351	0.89169	0.955275	0.117181	0.593879	0.0856747	0.0337318	0.393719	0.0358515	0.0861815	0.0877989	0.0358515	0.917675			0.897924	0.734615	1.29763	1.02479		1.3298	0.659629
STR04	STR190521	536	0.0271089	0.763457	0.0304026	0.702381	0.891664	0.920001	0.134672	0.584456	0.272474	0.126677	0.464913	0.176399	0.261843	0.294108	0.1461	0.956352			0.871045	0.586914	1.30805	1.0794		1.41191	0.511229
STR08	STR190521	1191	0.0173474	0.625562	0.0194555	0.536129	0.891648	0.857036	0.179384	0.557064	0.186049	0.118718	0.638103	0.152399	0.177224	0.206514	0.134607	1.02629			0.948903	0.642287	1.33982	1.11		1.4872	0.609469
STR09	STR190521	261	0.00327633	0.24095	0.00367455	0.219301	0.891627	0.910152	0.140774	0.709158	0.06543	0.063756	0.974415	0.067476	0.0709187	0.0730135	0.0640055	0.932571			0.870518	0.684664	1.18749	1.1159		1.32512	0.596013
STR05	STR190521	542	0.00097614	0.1261	0.00109482	0.125127	0.891598	0.992283	0.108677	0.771422	0.0418474	0.0296998	0.709718	0.0379712	0.0400423	0.0444267	0.0314025	0.881236			0.808194	0.642006	1.13856	1.06164		1.20873	0.518865
STR04	STR190521	503	0.00316646	0.266068	0.00355153	0.252881	0.891578	0.950437	0.119214	0.562081	0.0942958	0.0427555	0.453419	0.0737294	0.0888887	0.104376	0.0457208	0.970687			0.818076	0.483156	1.33383	1.1069		1.47642	0.395258
STR02	STR190521	662	0.00192299	0.194601	0.00215684	0.182888	0.891577	0.939812	0.124009	0.638115	0.0665043	0.0368161	0.55359	0.0468334	0.0599192	0.0727316	0.0382362	0.941734			0.911456	0.68526	1.25184	1.09364		1.36906	0.624584
STR03	STR190521	283	0.000966755	0.131703	0.00108433	0.130294	0.891572	0.989299	0.108955	0.700379	0.0468993	0.0262458	0.559621	0.0296669	0.0517445	0.0526383	0.0288037	0.900287			0.808875	0.629768	1.1949	1.12237		1.34112	0.509403
STR05	STR190521	876	0.00253043	0.216716	0.00283834	0.208147	0.89152	0.96046	0.115461	0.677051	0.0756959	0.0425631	0.562291	0.0711096	0.0579923	0.0848303	0.048391	0.916279			0.839323	0.613615	1.21532	1.12067		1.36197	0.515021
STR01	STR190521	1135	0.000877747	0.118357	0.000984558	0.114939	0.891514	0.971127	0.112262	0.787395	0.0359704	0.0310695	0.863752	0.0358278	0.0337608	0.0379198	0.0337332	0.882734			0.850405	0.725667	1.12695	1.05419		1.18802	0.617111
STR01	STR190521	2036	0.000561587	0.0956402	0.000629946	0.0954494	0.891485	0.998005	0.108534	0.771517	0.0333001	0.0214725	0.644818	0.0310048	0.0241148	0.0365167	0.0236249	0.873067			0.86757	0.751111	1.13848	1.0966		1.24846	0.651641
STR03	STR190521	2404	0.000860131	0.118015	0.000964851	0.115173	0.891465	0.975918	0.111174	0.776073	0.0340007	0.0322097	0.947326	0.0324266	0.0344964	0.038065	0.0324266	0.891209			0.881721	0.768936	1.13514	1.11954		1.27083	0.677987
STR02	STR190521	1322	0.00250501	0.20679	0.00281001	0.194747	0.891458	0.941763	0.123178	0.73614	0.0581222	0.0548754	0.944139	0.0606079	0.0599192	0.0648464	0.0559939	0.915019			0.857857	0.689786	1.16552	1.11569		1.30036	0.591737
STR09	STR190521	1491	0.000661808	0.103199	0.000742401	0.102991	0.891443	0.997988	0.108575	0.780899	0.0372183	0.0226405	0.608316	0.0240986	0.0371807	0.0381188	0.023922	0.862017			0.842035	0.738624	1.13163	1.02419		1.159	0.621947
STR05	STR190521	1213	0.00369008	0.267695	0.00413954	0.250767	0.891422	0.936765	0.12565	0.647091	0.0799978	0.058731	0.734157	0.0787038	0.0793942	0.0934573	0.0635558	0.964813			0.84661	0.590542	1.24313	1.16825		1.45229	0.499958
STR02	STR190521	1494	0.00380471	0.258816	0.00426815	0.248282	0.89142	0.959302	0.115956	0.713757	0.0834248	0.058068	0.696052	0.0895344	0.0668065	0.0913076	0.0653129	0.91459			0.827729	0.636082	1.18365	1.09449		1.2955	0.526504
STR04	STR190521	1270	0.00143391	0.165489	0.00160863	0.152987	0.891381	0.924456	0.132306	0.657948	0.0506313	0.0360588	0.712183	0.0489232	0.0420326	0.0594431	0.0385023	0.954486			0.909722	0.697299	1.23283	1.17404		1.44739	0.634348
STR04	STR190521	281	0.00107923	0.13769	0.00121075	0.135285	0.891373	0.982535	0.110023	0.715347	0.0490856	0.0279943	0.570315	0.0337639	0.0489232	0.0545446	0.031768	0.893166			0.832597	0.653349	1.18234	1.11121		1.31383	0.543976
STR01	STR190521	773	0.00107903	0.13378	0.00121052	0.13012	0.891373	0.972647	0.112018	0.757636	0.0438195	0.0313527	0.715497	0.0406507	0.0399617	0.0470337	0.0329215	0.889823			0.829771	0.664232	1.14887	1.07335		1.23314	0.55116
STR08	STR190521	1249	0.00229397	0.201169	0.00257358	0.193537	0.891353	0.962063	0.11508	0.712322	0.0621328	0.0470086	0.756582	0.0627526	0.0510296	0.0703381	0.0499924	0.921598			0.884009	0.716365	1.18485	1.13206		1.34132	0.633273
STR06	STR190521	1311	0.000974947	0.129802	0.00109378	0.127442	0.891352	0.981819	0.110159	0.727155	0.0473354	0.0262244	0.554012	0.0448147	0.0324045	0.050627	0.0284919	0.882291			0.840478	0.671359	1.1727	1.06954		1.25425	0.564262
STR02	STR190521	1682	0.00128026	0.161179	0.00143631	0.151085	0.891347	0.937376	0.125408	0.619285	0.0559438	0.0291377	0.520838	0.0309927	0.0550981	0.0563621	0.0283718	0.947203			0.936098	0.749722	1.27073	1.00748		1.28024	0.701813
STR06	STR190521	1799	0.00766552	0.417111	0.00860006	0.38018	0.891333	0.91146	0.140171	0.553666	0.145289	0.0671766	0.462364	0.0792876	0.162023	0.162169	0.0766662	0.981596			0.864264	0.596707	1.34393	1.11618		1.50007	0.515712
STR05	STR190521	1169	0.00433925	0.300474	0.00486831	0.277312	0.891326	0.922913	0.133238	0.603962	0.107664	0.051316	0.476629	0.0856077	0.0994154	0.104816	0.0538831	0.945005			0.811992	0.509857	1.28675	0.973542		1.25271	0.413999
STR03	STR190521	2081	0.00235762	0.229702	0.00264513	0.214266	0.891308	0.932801	0.127787	0.561509	0.0898801	0.0333981	0.371585	0.0372561	0.0883107	0.0899793	0.0358589	0.93164			0.91466	0.71658	1.33451	1.0011		1.33598	0.655427
STR08	STR190521	337	0.000881162	0.14625	0.000988633	0.145468	0.891294	0.994649	0.108838	0.517693	0.0643327	0.0174395	0.271084	0.0186189	0.0599942	0.0606603	0.0175793	0.894254			0.93019	0.788846	1.38984	0.942916		1.3105	0.733776
STR02	STR190521	388	0.00221281	0.199067	0.00248272	0.191285	0.891288	0.960907	0.115528	0.701707	0.0703201	0.040066	0.569766	0.0495883	0.065429	0.0735423	0.0423818	0.901686			0.865379	0.682017	1.19377	1.04582		1.24848	0.590204
STR03	STR190521	24	0.00456817	0.310085	0.00512556	0.279422	0.891252	0.901114	0.146985	0.597023	0.110172	0.0527934	0.47919	0.0710625	0.102109	0.107684	0.0552759	0.951381			0.89531	0.629559	1.29421	0.977414		1.26498	0.563651
STR09	STR190521	1227	0.00604161	0.351034	0.00677879	0.315781	0.891251	0.899573	0.148027	0.616118	0.115427	0.0666434	0.577366	0.0867549	0.108788	0.119402	0.0712586	0.964009			0.897589	0.640145	1.274	1.03444		1.31787	0.574587
STR06	STR190521	656	0.00199838	0.185893	0.00224223	0.177781	0.891244	0.956361	0.117184	0.726709	0.058874	0.043218	0.734076	0.0468831	0.0613617	0.064754	0.0468131	0.91042			0.85867	0.694646	1.17306	1.09987		1.29022	0.596472
STR05	STR190521	309	0.00201901	0.200188	0.00226543	0.18769	0.891227	0.937569	0.125417	0.633101	0.072445	0.0354846	0.489815	0.0379712	0.0731808	0.074472	0.0374124	0.9274			0.900514	0.726587	1.25679	1.02798		1.29196	0.654302
STR02	STR190521	634	0.000687799	0.105746	0.000771758	0.105233	0.891211	0.995147	0.108897	0.772929	0.0386179	0.0226769	0.587212	0.0261716	0.0371912	0.0397438	0.0236184	0.862606			0.834452	0.706628	1.13744	1.02915		1.17061	0.589647
STR07	STR190521	391	0.0165054	0.589476	0.0185204	0.517466	0.891202	0.877841	0.163585	0.596902	0.169539	0.123956	0.731136	0.170984	0.153748	0.18803	0.132191	1.00424			0.907635	0.627857	1.29434	1.10907		1.43551	0.569865
STR07	STR190521	1658	0.00263198	0.247971	0.00295331	0.213068	0.891196	0.859244	0.177906	0.537886	0.0733139	0.0457095	0.623476	0.0689452	0.0599823	0.084398	0.0504572	1.04169			0.961668	0.636437	1.3635	1.15119		1.56964	0.612041
STR09	STR190521	628	0.00168913	0.1804	0.00189535	0.17452	0.891196	0.967404	0.113582	0.652228	0.0672263	0.0319914	0.475877	0.0488857	0.0605907	0.0697594	0.0354798	0.909112			0.823922	0.570262	1.23823	1.03768		1.28488	0.469852
STR03	STR190521	1461	0.00231526	0.210915	0.002598	0.191608	0.891169	0.90846	0.14221	0.654028	0.0633197	0.0465556	0.735246	0.0510546	0.0710625	0.0717126	0.0508265	0.959791			0.863575	0.638153	1.23652	1.13255		1.40042	0.551093
STR01	STR190521	1357	0.0025421	0.220818	0.00285256	0.2075	0.891163	0.939689	0.12443	0.65514	0.0756821	0.042767	0.565087	0.0606316	0.0682105	0.0804592	0.044988	0.932121			0.856932	0.61467	1.23547	1.06312		1.31346	0.52673
STR03	STR190521	2235	0.00120428	0.154156	0.00135136	0.14899	0.891159	0.966488	0.113884	0.636816	0.0588058	0.0260746	0.443401	0.0579539	0.0303568	0.058903	0.0260112	0.90808			0.872807	0.684524	1.25312	1.00165		1.25519	0.597457
STR09	STR190521	1266	0.000939142	0.123313	0.00105387	0.121438	0.891138	0.984798	0.109918	0.776113	0.0370055	0.0323129	0.873192	0.0392463	0.0351151	0.040943	0.0341792	0.889467			0.829146	0.681458	1.13511	1.1064		1.25589	0.565028
STR06	STR190521	96	0.00630744	0.365561	0.00707799	0.322059	0.891135	0.880998	0.161286	0.593121	0.0994758	0.0807321	0.811575	0.102729	0.0999714	0.114734	0.0887988	1.01428			0.901727	0.614163	1.29846	1.15339		1.49763	0.553808
STR06	STR190521	1447	0.00233065	0.208584	0.00261539	0.196882	0.89113	0.943898	0.122475	0.673168	0.0735684	0.0403363	0.548283	0.0675668	0.0558461	0.0795868	0.0416416	0.91561			0.845067	0.617662	1.21882	1.08181		1.31852	0.521966
STR01	STR190521	1333	0.00151149	0.171124	0.00169615	0.16089	0.891128	0.940194	0.124217	0.648624	0.0568743	0.0338376	0.594954	0.0344498	0.0537416	0.0593176	0.0331921	0.943228			0.970186	0.81641	1.24166	1.04296		1.295	0.79207
STR03	STR190521	2465	0.000950571	0.130728	0.00106671	0.129231	0.89112	0.988553	0.10948	0.698973	0.0478783	0.0252788	0.52798	0.0400158	0.0407057	0.0507788	0.0286834	0.893472			0.809745	0.583577	1.19611	1.06058		1.26857	0.472548
STR02	STR190521	749	0.00204585	0.18656	0.00229583	0.179851	0.891116	0.964038	0.114669	0.73866	0.0540076	0.0482312	0.893044	0.0571643	0.0592305	0.0598043	0.0477546	0.912375			0.801412	0.604231	1.16353	1.10733		1.28841	0.484238
STR03	STR190521	167	0.000677823	0.102028	0.000760647	0.101664	0.891114	0.996434	0.108944	0.818253	0.0328718	0.0262544	0.798692	0.0331165	0.0275971	0.0344964	0.0272754	0.862797			0.84024	0.741667	1.10549	1.04942		1.16013	0.623178
STR09	STR190521	1321	0.0014355	0.167004	0.00161091	0.161408	0.891112	0.966494	0.113926	0.646783	0.0639741	0.0285699	0.446586	0.0654104	0.0330495	0.0661169	0.0297232	0.902296			0.848081	0.664035	1.24343	1.0335		1.28508	0.563156
STR05	STR190521	1372	0.00118538	0.13974	0.00133028	0.137306	0.891078	0.982584	0.110305	0.762826	0.0488372	0.0309042	0.6328	0.0352096	0.0490173	0.0502465	0.0339624	0.876208			0.829546	0.686827	1.14495	1.02886		1.17799	0.569754
STR07	STR190521	473	0.00150494	0.1611	0.0016889	0.158082	0.891078	0.981268	0.110521	0.728681	0.0559748	0.0342323	0.611566	0.0558456	0.0448144	0.0586521	0.0360662	0.892945			0.800219	0.601329	1.17147	1.04783		1.2275	0.481195
STR08	STR190521	1608	0.00150934	0.163723	0.00169385	0.154677	0.891072	0.944748	0.122139	0.707583	0.0497663	0.0386156	0.775938	0.0427545	0.0524088	0.056865	0.0415133	0.926226			0.860222	0.673599	1.18881	1.14264		1.35838	0.579445
STR01	STR190521	1597	0.0166046	0.555777	0.0186349	0.499552	0.891046	0.898835	0.148679	0.675516	0.157906	0.133887	0.847887	0.155024	0.163981	0.166515	0.146642	0.952348			0.871111	0.653184	1.2167	1.05451		1.28302	0.568996
STR01	STR190521	1854	0.00314071	0.243298	0.00352475	0.228398	0.891044	0.938759	0.124988	0.666747	0.0757986	0.0527566	0.696011	0.0757895	0.0661435	0.0832088	0.0592332	0.946278			0.857087	0.626515	1.22467	1.09776		1.3444	0.536978
STR06	STR190521	1163	0.00229737	0.237554	0.00257831	0.22361	0.89104	0.941306	0.123763	0.511586	0.0917184	0.0318923	0.347719	0.0923873	0.0351623	0.0943147	0.0340044	0.960894			0.93122	0.707199	1.39811	1.02831		1.43768	0.658558
STR08	STR190521	1091	0.0653991	1.27974	0.0733976	1.02863	0.891025	0.803782	0.224448	0.501809	0.370407	0.224803	0.606909	0.373068	0.254458	0.393422	0.239317	1.07503			1.01967	0.688918	1.41166	1.06214		1.49938	0.702469
STR06	STR190521	1725	0.000730616	0.110538	0.000819982	0.109782	0.891014	0.993166	0.1092	0.751409	0.0372386	0.0249808	0.670832	0.0351623	0.0255099	0.0385419	0.0255099	0.888292			0.910943	0.814521	1.15362	1.035		1.19399	0.741982
STR06	STR190521	903	0.00369158	0.284621	0.00414317	0.267184	0.891005	0.938736	0.125033	0.57265	0.0942961	0.0498458	0.52861	0.106866	0.0586039	0.107186	0.0570232	0.987293			0.860038	0.58945	1.32146	1.13669		1.5021	0.506949
STR07	STR190521	1434	0.0117738	0.538134	0.0132141	0.471093	0.891003	0.87542	0.165531	0.510912	0.173094	0.0866052	0.500336	0.192357	0.0992811	0.193256	0.0935012	1.03607			0.922605	0.616512	1.39903	1.11648		1.56199	0.568797
STR02	STR190521	175	0.00279152	0.241883	0.00313304	0.232462	0.890992	0.96105	0.115758	0.59957	0.089683	0.0396315	0.441906	0.0792035	0.0709388	0.0959705	0.0409083	0.935251			0.805512	0.496834	1.29146	1.07011		1.382	0.400206
STR02	STR190521	1198	0.00139173	0.152678	0.00156201	0.148822	0.890981	0.974746	0.111906	0.750261	0.0503251	0.0352111	0.699672	0.0420123	0.0447672	0.0545487	0.0382854	0.892475			0.879687	0.739975	1.1545	1.08393		1.25139	0.650947
STR09	STR190521	1211	0.00116575	0.1391	0.00130845	0.135105	0.890942	0.971279	0.112776	0.757113	0.0413765	0.0358725	0.866979	0.0426889	0.0358036	0.0465968	0.0358036	0.900335			0.886072	0.762717	1.14926	1.12617		1.29426	0.675822
STR02	STR190521	539	0.00866816	0.397984	0.00972927	0.369005	0.890937	0.927186	0.131136	0.687711	0.133892	0.0824293	0.615639	0.0950442	0.1405	0.140751	0.0941296	0.919889			0.844817	0.649119	1.20586	1.05123		1.26764	0.548387
STR02	STR190521	62	0.00386496	0.291846	0.00433835	0.252267	0.890881	0.864383	0.174066	0.570226	0.0866993	0.0567596	0.654672	0.0709388	0.0812697	0.0960002	0.0640141	1.01718			0.958704	0.670397	1.32427	1.10728		1.46633	0.642712
STR02	STR190521	1240	0.00776833	0.39637	0.00871987	0.364672	0.890877	0.920028	0.13529	0.621349	0.129186	0.0765635	0.59266	0.103309	0.116395	0.150005	0.0827414	0.963234			0.902056	0.646035	1.26862	1.16115		1.47306	0.58276
STR04	STR190521	951	0.00282413	0.226743	0.00317026	0.215768	0.890819	0.951599	0.119428	0.690284	0.0758762	0.0473902	0.624573	0.0840653	0.0571919	0.0846983	0.0505677	0.919725			0.802588	0.587399	1.20361	1.11627		1.34355	0.471439
STR04	STR190521	1110	0.000712679	0.109765	0.000800043	0.108337	0.890801	0.986997	0.10997	0.743324	0.0400876	0.0226357	0.564657	0.0365202	0.0275624	0.0433889	0.0250585	0.874992			0.856433	0.708019	1.15987	1.08235		1.25539	0.60637
STR03	STR190521	1663	0.00222482	0.204656	0.00249757	0.191728	0.890795	0.93683	0.126159	0.667506	0.0665182	0.0425858	0.640213	0.0558841	0.0676129	0.0746908	0.0433332	0.937895			0.828588	0.588813	1.22397	1.12286		1.37436	0.487884
STR03	STR190521	1247	0.00488804	0.326071	0.00548732	0.288348	0.890788	0.884308	0.159097	0.577722	0.105366	0.0590666	0.560583	0.113838	0.0648531	0.117816	0.0636974	0.991502			0.912389	0.662089	1.31565	1.11815		1.4711	0.604082
STR03	STR190521	2035	0.00139373	0.160207	0.00156461	0.156441	0.890782	0.976496	0.111719	0.68238	0.0466015	0.0380792	0.817124	0.0538143	0.0413956	0.0544474	0.0411757	0.945946			0.841334	0.625641	1.21056	1.16836		1.41438	0.526373
STR07	STR190521	1629	0.00589997	0.320764	0.00662344	0.302257	0.890771	0.942305	0.12353	0.720591	0.0964908	0.0778528	0.806841	0.102039	0.0910077	0.1057	0.0812669	0.919919			0.830794	0.63534	1.17803	1.09544		1.29046	0.527837
STR02	STR190521	959	0.000630403	0.100306	0.000707721	0.0990829	0.890751	0.987808	0.109928	0.787364	0.0298113	0.0269245	0.903167	0.0261716	0.0296152	0.0323775	0.0261716	0.883973			0.89901	0.813341	1.12697	1.08608		1.22398	0.731202
STR05	STR190521	1356	0.00084316	0.123408	0.000946589	0.121855	0.890735	0.987416	0.109987	0.69572	0.0355404	0.0302063	0.849913	0.0386615	0.0365904	0.0412905	0.0330362	0.938509			0.819965	0.596024	1.1989	1.16179		1.39287	0.488719
STR08	STR190521	990	0.00163583	0.1719	0.00183651	0.1627	0.89073	0.946478	0.121674	0.695659	0.0502947	0.041412	0.823387	0.0475816	0.0496504	0.0590193	0.0424321	0.937227			0.883969	0.692431	1.19895	1.17347		1.40693	0.612088
STR04	STR190521	357	0.00256963	0.221201	0.0028849	0.204521	0.890718	0.924593	0.132774	0.659941	0.0717346	0.0456092	0.635805	0.0675278	0.0592591	0.0779125	0.0487854	0.942535			0.872335	0.642145	1.23097	1.08612		1.33698	0.560166
STR09	STR190521	532	0.00248794	0.224247	0.00279325	0.218076	0.890699	0.972484	0.112711	0.621726	0.0873999	0.0362443	0.414695	0.0764269	0.0681646	0.0857601	0.0394361	0.906822			0.775449	0.477568	1.26824	0.981238		1.24444	0.37033
STR07	STR190521	967	0.0161584	0.679098	0.0181415	0.621887	0.890685	0.915755	0.138011	0.440294	0.252777	0.0813898	0.321983	0.215798	0.204767	0.271264	0.0926591	1.01611			0.807362	0.365669	1.50705	1.07314		1.61727	0.295228
STR02	STR190521	1070	0.00192062	0.184584	0.00215637	0.176548	0.890673	0.956467	0.117675	0.708378	0.0597925	0.0408983	0.684003	0.050277	0.0612967	0.0638587	0.0453012	0.916587			0.827183	0.623211	1.18814	1.06801		1.26894	0.515509
STR02	STR190521	1158	0.00105494	0.134702	0.00118444	0.130201	0.890669	0.966591	0.114322	0.730622	0.0448954	0.0299183	0.666399	0.0323701	0.0461447	0.0471413	0.031889	0.900247			0.85781	0.706256	1.16991	1.05002		1.22844	0.605833
STR01	STR190521	1501	0.00130309	0.148033	0.00146307	0.143193	0.890655	0.967308	0.114127	0.747257	0.0440849	0.0376352	0.853698	0.0385837	0.0440957	0.0501028	0.0368886	0.905728			0.89522	0.765904	1.15682	1.13651		1.31473	0.685653
STR05	STR190521	999	0.000943253	0.125667	0.00105907	0.123732	0.890639	0.984601	0.11044	0.750579	0.0393888	0.0304905	0.774091	0.0407327	0.0324481	0.0442385	0.0323307	0.89917			0.858606	0.713668	1.15425	1.12312		1.29637	0.612759
STR04	STR190521	717	0.0140741	0.566993	0.0158024	0.483698	0.890632	0.853095	0.183146	0.550144	0.156894	0.114215	0.727974	0.138501	0.172954	0.173398	0.128062	1.04569			0.910232	0.58754	1.34822	1.10519		1.49004	0.534798
STR02	STR190521	917	0.000818718	0.121302	0.000919279	0.119827	0.890609	0.98784	0.110065	0.699212	0.045254	0.023035	0.509015	0.0440785	0.0254829	0.0471262	0.0254829	0.888151			0.871905	0.728885	1.1959	1.04137		1.24538	0.635519
STR03	STR190521	1261	0.00153843	0.169825	0.0017274	0.158265	0.890603	0.931928	0.128846	0.670323	0.0549244	0.0356634	0.649319	0.0531244	0.0448453	0.0589716	0.0377978	0.937351			0.866723	0.645754	1.2214	1.07369		1.3114	0.55969
STR06	STR190521	1711	0.00231021	0.20233	0.00259399	0.194018	0.890599	0.958918	0.11686	0.709152	0.0688172	0.042743	0.621109	0.0758403	0.048262	0.0760406	0.0462502	0.906822			0.815175	0.631169	1.18749	1.10497		1.31214	0.514513
STR07	STR190521	1615	0.00306454	0.240257	0.00344101	0.225952	0.890593	0.940459	0.12456	0.667151	0.0832894	0.0468474	0.562466	0.064119	0.0799764	0.0850153	0.0488271	0.923093			0.833673	0.597608	1.2243	1.02072		1.24967	0.49821
STR02	STR190521	641	0.0026402	0.228691	0.00296465	0.212812	0.89056	0.930566	0.129608	0.63438	0.0747905	0.044947	0.600972	0.0785148	0.050277	0.0797139	0.050277	0.954967			0.887831	0.66883	1.25553	1.06583		1.33818	0.593808
STR03	STR190521	488	0.00233954	0.210886	0.00262704	0.198098	0.89056	0.939362	0.125116	0.661066	0.0732147	0.0406857	0.555704	0.0752021	0.0448453	0.0764575	0.0419043	0.925747			0.878345	0.693719	1.22992	1.04429		1.2844	0.609325
STR08	STR190521	736	0.00118408	0.144092	0.00132959	0.139865	0.890558	0.970662	0.113306	0.716656	0.046233	0.0326091	0.70532	0.0441337	0.035169	0.0492368	0.0333477	0.913801			0.908493	0.762868	1.18126	1.06497		1.25801	0.69306
STR02	STR190521	1829	0.00973449	0.438933	0.0109308	0.406651	0.890557	0.926453	0.131859	0.634932	0.122255	0.101381	0.829261	0.121905	0.143255	0.145156	0.106521	0.981355			0.827676	0.557421	1.25498	1.18733		1.49007	0.461364
STR02	STR190521	764	0.00155158	0.159357	0.00174227	0.156123	0.890553	0.979704	0.111313	0.767785	0.0500565	0.039466	0.78843	0.0433898	0.0516545	0.0531213	0.0423493	0.89004			0.838332	0.692275	1.14125	1.06123		1.21112	0.580357
STR02	STR190521	1109	0.0014662	0.166873	0.00164645	0.164939	0.890521	0.988416	0.11009	0.661657	0.0608581	0.030675	0.50404	0.0454559	0.0606079	0.0654834	0.030742	0.911542			0.78666	0.532197	1.22937	1.076		1.3228	0.418658
STR08	STR190521	877	0.00885347	0.440037	0.00994197	0.376828	0.890515	0.856356	0.180611	0.574573	0.106654	0.105693	0.990991	0.115161	0.109645	0.125787	0.109538	1.03613			0.978704	0.701164	1.31925	1.1794		1.55592	0.686232
STR07	STR190521	89	0.000900777	0.125901	0.00101153	0.12352	0.890508	0.98109	0.111113	0.714117	0.0383584	0.0298997	0.779481	0.0337831	0.0392988	0.0454097	0.0333512	0.922242			0.861369	0.678482	1.18336	1.18383		1.40089	0.584423
STR09	STR190521	1240	0.00127621	0.156334	0.00143313	0.152934	0.890506	0.978253	0.111633	0.656186	0.0592932	0.0274048	0.462191	0.0564595	0.0282298	0.0575078	0.0282298	0.901598			0.922983	0.800714	1.23449	0.969888		1.19731	0.739045
STR03	STR190521	1802	0.00243854	0.228489	0.00273842	0.213227	0.890492	0.933203	0.128272	0.586961	0.0796272	0.0389923	0.489686	0.085551	0.0427755	0.0875555	0.0427755	0.963118			0.890265	0.666363	1.30525	1.09957		1.43522	0.59324
STR07	STR190521	1342	0.00402664	0.290832	0.00452195	0.274568	0.890466	0.944076	0.122985	0.59823	0.096688	0.053025	0.548413	0.111002	0.0586034	0.111107	0.0586034	0.971298			0.857379	0.618999	1.2929	1.14913		1.48571	0.530717
STR02	STR190521	1799	0.00247465	0.212467	0.00277918	0.19609	0.890425	0.922922	0.133969	0.688877	0.0645761	0.0487925	0.755581	0.0544094	0.0681839	0.0698472	0.0510394	0.937063			0.866552	0.66705	1.20484	1.08163		1.30319	0.578034
STR09	STR190521	295	0.00847124	0.410887	0.00951373	0.36409	0.890423	0.886108	0.158046	0.630538	0.119258	0.0904418	0.75837	0.0977714	0.120493	0.132485	0.0970231	0.979703			0.941261	0.719074	1.25934	1.11091		1.39901	0.676837
STR09	STR190521	1271	0.0025344	0.235955	0.00284635	0.204777	0.890406	0.867864	0.17167	0.572041	0.0729641	0.0442259	0.606133	0.0468201	0.0771155	0.0773119	0.0467597	1.00672			0.951926	0.701943	1.32217	1.05959		1.40095	0.668198
STR01	STR190521	720	0.00151956	0.17136	0.0017066	0.167953	0.890403	0.980117	0.111386	0.650289	0.063766	0.0303417	0.475828	0.0337608	0.0620096	0.0660466	0.0327897	0.910449			0.894643	0.72585	1.24007	1.03577		1.28442	0.649377
STR02	STR190521	1666	0.00151837	0.169069	0.00170527	0.160817	0.890403	0.951194	0.119973	0.667517	0.0553079	0.0349544	0.631997	0.0454559	0.0530319	0.0624922	0.0381513	0.936541			0.858322	0.62987	1.22396	1.1299		1.38295	0.540632
STR03	STR190521	243	0.000923915	0.120566	0.00103768	0.120224	0.890367	0.997159	0.10967	0.798711	0.0407654	0.0288569	0.707878	0.0420856	0.0317366	0.0425971	0.0307938	0.86586			0.8166	0.691732	1.11894	1.04493		1.16921	0.564868
STR02	STR190521	167	0.00102458	0.132725	0.00115076	0.13004	0.890354	0.979771	0.111496	0.73089	0.043557	0.0299502	0.68761	0.0440785	0.0309927	0.0472067	0.0294929	0.902803			0.883994	0.75	1.1697	1.08379		1.26771	0.662995
STR03	STR190521	295	0.00312684	0.251698	0.00351192	0.22666	0.89035	0.900525	0.148049	0.620234	0.0706478	0.056353	0.797661	0.0689927	0.0738222	0.0783728	0.0598607	0.990931			0.881204	0.613925	1.26976	1.10934		1.4086	0.540993
STR09	STR190521	1076	0.000642845	0.104576	0.000722016	0.104624	0.890348	1.00046	0.109653	0.738679	0.0370147	0.0221127	0.597403	0.0240986	0.0378692	0.0407864	0.0238164	0.884324			0.84379	0.704415	1.16352	1.1019		1.28207	0.594379
STR04	STR190521	586	0.00139165	0.153184	0.00156305	0.149779	0.89034	0.977771	0.11189	0.745269	0.0534745	0.0331354	0.619649	0.0544357	0.0372092	0.0554083	0.0372092	0.884332			0.835747	0.687061	1.15836	1.03616		1.20025	0.574209
STR06	STR190521	1533	0.000486285	0.0875002	0.000546179	0.0873104	0.890339	0.997831	0.109682	0.798146	0.0261541	0.0236735	0.905154	0.0255099	0.0234416	0.0304066	0.0234416	0.878031			0.893744	0.813196	1.11933	1.16259		1.30133	0.726789
STR06	STR190521	562	0.00445737	0.292894	0.00500641	0.268031	0.890334	0.915113	0.138681	0.652931	0.0863009	0.0657618	0.762006	0.0765298	0.08894	0.0939334	0.0718907	0.96307			0.885038	0.654864	1.23756	1.08844		1.34701	0.57958
STR06	STR190521	245	0.00192565	0.194334	0.00216285	0.18473	0.89033	0.95058	0.120291	0.640752	0.0693921	0.0353328	0.509175	0.0517093	0.0620512	0.0761531	0.0413038	0.927831			0.854136	0.600148	1.24927	1.09743		1.37098	0.512608
STR03	STR190521	152	0.00108576	0.149543	0.00121951	0.145718	0.89032	0.974419	0.112624	0.610109	0.05954	0.0232185	0.389964	0.0607136	0.0248374	0.0609639	0.0248374	0.903493			0.874001	0.720013	1.28025	1.02392		1.31087	0.629292
STR05	STR190521	206	0.00152045	0.160885	0.00170777	0.157545	0.890315	0.979243	0.111631	0.738163	0.0553686	0.0349639	0.631474	0.0531596	0.0441846	0.0587111	0.03593	0.890515			0.826371	0.647322	1.16392	1.06037		1.23419	0.534928
STR04	STR190521	276	0.00102415	0.13517	0.00115045	0.131935	0.890219	0.976064	0.11236	0.704385	0.0502831	0.0259329	0.515739	0.0303186	0.0482342	0.0496983	0.0274373	0.886758			0.860379	0.700325	1.1915	0.988371		1.17765	0.602545
STR03	STR190521	1657	0.000640695	0.102028	0.000719711	0.09851	0.890212	0.96552	0.115076	0.773433	0.0322496	0.0252951	0.784354	0.0296669	0.0289769	0.0361538	0.0267221	0.88651			0.869896	0.745293	1.13707	1.12106		1.27473	0.648327
STR01	STR190521	566	0.00150485	0.167993	0.00169046	0.157378	0.890199	0.93681	0.126685	0.670067	0.0568922	0.0336782	0.591965	0.0447847	0.0509856	0.0631174	0.0371583	0.927417			0.877063	0.659044	1.22163	1.10942		1.3553	0.578023
STR08	STR190521	259	0.000828854	0.11637	0.000931093	0.114525	0.890194	0.984147	0.110944	0.769144	0.0359904	0.0293226	0.814734	0.0393066	0.0324107	0.0400318	0.0312991	0.890863			0.811309	0.650616	1.14024	1.11229		1.26828	0.527851
STR07	STR190521	1277	0.000612718	0.0978903	0.000688298	0.097767	0.890193	0.998741	0.109814	0.803511	0.0309537	0.0252034	0.814227	0.0303359	0.0255097	0.0340634	0.0255097	0.871576			0.876437	0.791768	1.11559	1.10046		1.22766	0.693935
STR03	STR190521	608	0.00311399	0.239724	0.00349812	0.230508	0.890189	0.961557	0.116346	0.680931	0.070141	0.0565269	0.805903	0.0676129	0.0724423	0.0802365	0.0626292	0.94627			0.85582	0.635763	1.21185	1.14393		1.38627	0.544099
STR05	STR190521	1178	0.000745451	0.107954	0.000837441	0.106534	0.890154	0.986846	0.110631	0.80381	0.03507	0.0270641	0.771717	0.0324481	0.0324481	0.0376687	0.0287283	0.868716			0.831742	0.708013	1.11538	1.0741		1.19803	0.588884
STR05	STR190521	480	0.000745451	0.112639	0.000837441	0.110823	0.890154	0.98388	0.111023	0.738328	0.037551	0.025276	0.67311	0.0248538	0.0365904	0.0407561	0.0246401	0.896424			0.916597	0.819707	1.16379	1.08535		1.26312	0.751341
STR05	STR190521	49	0.00139415	0.152473	0.00156621	0.148376	0.89014	0.97313	0.113098	0.753581	0.0496414	0.0357581	0.720328	0.0414231	0.044875	0.0542951	0.0374967	0.892707			0.883411	0.75	1.15195	1.09375		1.25995	0.662558
STR06	STR190521	992	0.000797165	0.118102	0.000895563	0.116038	0.890127	0.98253	0.111253	0.718201	0.0407542	0.024905	0.611102	0.040678	0.0261994	0.0466086	0.026148	0.899354			0.882971	0.747993	1.17999	1.14365		1.34949	0.660456
STR06	STR190521	1386	0.0020288	0.209069	0.00227931	0.203661	0.890094	0.974129	0.11291	0.583268	0.0884706	0.0291978	0.330029	0.0344729	0.0827349	0.0837656	0.0304607	0.888384			0.891875	0.711333	1.30938	0.946818		1.23975	0.63442
STR05	STR190521	606	0.00344318	0.26238	0.00386834	0.251293	0.890094	0.957743	0.11775	0.628505	0.0863305	0.0507815	0.588222	0.0932019	0.0586827	0.100127	0.0586827	0.956808			0.863747	0.629543	1.26138	1.15981		1.46296	0.543766
STR08	STR190521	1162	0.00073137	0.11708	0.000821721	0.116355	0.890046	0.993811	0.110128	0.670478	0.0456507	0.0203986	0.44684	0.0475816	0.0220668	0.0481825	0.0220668	0.886305			0.840504	0.696558	1.22126	1.05546		1.28899	0.58546
STR09	STR190521	1146	0.00135016	0.152761	0.00151704	0.148009	0.89	0.968896	0.114313	0.727063	0.0553609	0.0310523	0.560908	0.055771	0.0364921	0.0571273	0.0325848	0.883898			0.827855	0.663406	1.17277	1.03191		1.21019	0.549203
STR05	STR190521	150	0.000736395	0.109433	0.000827431	0.109371	0.889977	0.999435	0.110024	0.772728	0.0375374	0.024978	0.665415	0.0303769	0.0372808	0.0400483	0.0270283	0.875246			0.808723	0.650253	1.13759	1.06689		1.21369	0.525874
STR05	STR190521	933	0.000782628	0.114286	0.000879384	0.111449	0.889973	0.975176	0.112793	0.752977	0.0398188	0.0250252	0.628478	0.0379712	0.0283058	0.0412039	0.0256262	0.881236			0.862183	0.72816	1.15242	1.03479		1.1925	0.627807
STR04	STR190521	515	0.000879335	0.117324	0.000988065	0.115688	0.889957	0.986055	0.110923	0.802767	0.0376076	0.0297707	0.791614	0.035142	0.034453	0.0398286	0.0303101	0.870637			0.842906	0.726274	1.11611	1.05906		1.18202	0.612181
STR06	STR190521	428	0.00692683	0.381162	0.00778341	0.357766	0.889947	0.93862	0.126012	0.599137	0.131228	0.0672074	0.512142	0.10204	0.12686	0.145384	0.0730465	0.960416			0.832594	0.535106	1.29192	1.10787		1.43129	0.445526
STR08	STR190521	704	0.00159969	0.170076	0.00179751	0.167405	0.889947	0.984291	0.111168	0.694957	0.0667021	0.0305356	0.457791	0.0517192	0.0565463	0.0659162	0.0312072	0.874539			0.78546	0.546992	1.19956	0.988217		1.18542	0.429641
STR03	STR190521	964	0.00207774	0.197128	0.00233478	0.184398	0.889908	0.935422	0.127634	0.671899	0.0632822	0.0418042	0.660599	0.0462251	0.0614035	0.0649595	0.0408331	0.937933			0.915778	0.732014	1.21997	1.02651		1.2523	0.670363
STR09	STR190521	1181	0.000923498	0.120461	0.00103775	0.117971	0.889904	0.979335	0.112019	0.79975	0.0358593	0.0327902	0.914413	0.0316724	0.0358036	0.0399229	0.0316724	0.877361			0.892619	0.814382	1.11821	1.11332		1.24493	0.726932
STR06	STR190521	1070	0.0670118	1.31812	0.0753029	1.04268	0.889897	0.791034	0.236198	0.484674	0.316985	0.269167	0.849146	0.303361	0.354381	0.364665	0.290751	1.12438			1.002	0.623333	1.4364	1.15042		1.65246	0.624583
STR02	STR190521	212	0.00183998	0.189287	0.00206767	0.178515	0.889883	0.943096	0.123951	0.645333	0.0615862	0.0380399	0.617669	0.0495883	0.0633628	0.0673157	0.0432113	0.949984			0.837913	0.585598	1.24482	1.09303		1.36063	0.49068
STR09	STR190521	88	0.00170477	0.167367	0.00191574	0.162516	0.889879	0.971019	0.113871	0.764782	0.052451	0.0413831	0.788985	0.0578366	0.0461316	0.0584238	0.0426312	0.891823			0.804895	0.638948	1.14349	1.11387		1.2737	0.514286
STR07	STR190521	1149	0.00119074	0.139009	0.00133809	0.133023	0.889876	0.956942	0.118243	0.774355	0.0435029	0.0348504	0.801104	0.0379199	0.0468827	0.0476071	0.0372717	0.887065			0.819603	0.669786	1.1364	1.09434		1.24361	0.548959
STR02	STR190521	560	0.00111898	0.143329	0.00125749	0.142878	0.889853	0.996854	0.110192	0.684482	0.0572284	0.0248955	0.435019	0.0406349	0.0495883	0.0592185	0.0262982	0.872641			0.794304	0.55532	1.2087	1.03477		1.25073	0.441093
STR03	STR190521	849	0.00578672	0.349921	0.0065031	0.306167	0.88984	0.874959	0.166645	0.593885	0.104911	0.0702298	0.669422	0.0807215	0.118667	0.119817	0.0778052	0.998971			0.877484	0.604105	1.29762	1.14208		1.48199	0.530092
STR01	STR190521	933	0.00618505	0.356408	0.00695077	0.329905	0.889837	0.925638	0.132912	0.61187	0.110964	0.0709696	0.639574	0.121952	0.0806124	0.128798	0.0799709	0.979501			0.879739	0.629147	1.27841	1.16072		1.48388	0.553485
STR09	STR190521	1308	0.000650905	0.100612	0.000731497	0.100317	0.889825	0.997077	0.110214	0.808038	0.0316235	0.026207	0.82872	0.0268527	0.033738	0.034735	0.0260612	0.869882			0.830255	0.718472	1.11246	1.09839		1.22192	0.596515
STR03	STR190521	614	0.00111479	0.135912	0.00125283	0.129928	0.889818	0.955971	0.118654	0.758379	0.0407574	0.0348255	0.854458	0.0358762	0.0441553	0.0449248	0.0358762	0.899094			0.849116	0.703726	1.1483	1.10225		1.26572	0.597545
STR03	STR190521	2458	0.00194017	0.180027	0.00218055	0.170784	0.889762	0.948658	0.121608	0.752274	0.0508723	0.0485589	0.954525	0.0531244	0.0531244	0.056494	0.0494529	0.905283			0.847195	0.687468	1.15295	1.11051		1.28036	0.58242
STR03	STR190521	1919	0.000887263	0.117807	0.000997219	0.115525	0.889737	0.980628	0.111951	0.803383	0.0383269	0.0294754	0.769052	0.0393258	0.0331165	0.041026	0.0316352	0.868752			0.813106	0.681287	1.11568	1.07042		1.19425	0.553958
STR01	STR190521	5	0.00122951	0.148742	0.00138189	0.14598	0.889729	0.981435	0.111823	0.698354	0.0522321	0.0299713	0.57381	0.0323828	0.0509856	0.0566989	0.0304347	0.904719			0.892075	0.744681	1.19664	1.08552		1.29897	0.664311
STR05	STR190521	710	0.00192654	0.183382	0.00216533	0.176301	0.88972	0.96139	0.116843	0.719908	0.0577379	0.0424842	0.735813	0.0559212	0.0497077	0.0663991	0.0450421	0.914876			0.868047	0.693073	1.17859	1.15001		1.35539	0.60162
STR09	STR190521	1525	0.000852861	0.119251	0.000958579	0.116052	0.889713	0.973172	0.113503	0.753643	0.0403198	0.0269321	0.667963	0.033738	0.0358036	0.0437908	0.029049	0.886598			0.857406	0.706044	1.15191	1.08609		1.25107	0.605366
STR01	STR190521	327	0.000815559	0.122156	0.000916674	0.118112	0.889694	0.966893	0.115167	0.686804	0.0430051	0.024146	0.561468	0.0434067	0.0234258	0.0436738	0.0234258	0.909563			0.913899	0.802054	1.20666	1.01555		1.22542	0.732996
STR01	STR190521	931	0.00236598	0.220748	0.00265935	0.209864	0.889682	0.950692	0.120836	0.610133	0.0736263	0.0409155	0.555718	0.0475407	0.0806124	0.0820252	0.0447014	0.963616			0.861269	0.617367	1.28023	1.11407		1.42627	0.531718
STR03	STR190521	763	0.00142419	0.150715	0.00160079	0.146077	0.889682	0.969225	0.11453	0.787887	0.047975	0.0377975	0.787857	0.0434654	0.046915	0.0510033	0.039999	0.878575			0.833782	0.698413	1.1266	1.06312		1.19771	0.582324
STR05	STR190521	1048	0.00220585	0.203117	0.00247943	0.189739	0.889658	0.934136	0.128505	0.671883	0.0684965	0.0410032	0.598617	0.0683481	0.0441846	0.0688483	0.0441846	0.927477			0.902479	0.730429	1.21998	1.00514		1.22625	0.659197
STR03	STR190521	672	0.00128948	0.149613	0.00144942	0.146217	0.889655	0.977305	0.112655	0.723917	0.0503593	0.0326021	0.64739	0.037946	0.0489848	0.0511198	0.0315539	0.9017			0.860527	0.693726	1.17532	1.0151		1.19307	0.59697
STR07	STR190521	802	0.00834419	0.482112	0.00937949	0.401822	0.889621	0.833461	0.199797	0.451125	0.147202	0.0721741	0.490308	0.0834237	0.159953	0.163004	0.0800962	1.09883			0.990466	0.625321	1.48885	1.10735		1.64868	0.619359
STR01	STR190521	1126	0.00262802	0.229184	0.00295415	0.212807	0.889603	0.928545	0.131504	0.62874	0.0821378	0.0407376	0.495967	0.0461627	0.0861244	0.0874481	0.0435216	0.932585			0.866236	0.661015	1.26114	1.06465		1.34268	0.572595
STR06	STR190521	678	0.00191139	0.211677	0.00214859	0.206578	0.889602	0.975914	0.112995	0.536059	0.0841353	0.0289255	0.343797	0.081356	0.0503304	0.0928825	0.0317427	0.936119			0.803716	0.466798	1.36582	1.10397		1.50782	0.375173
STR09	STR190521	588	0.00080972	0.116163	0.000910224	0.112229	0.889583	0.966142	0.115491	0.754072	0.0379211	0.0271871	0.716939	0.0371807	0.0275412	0.0395111	0.0275412	0.892072			0.897397	0.790741	1.15158	1.04193		1.19986	0.709609
STR02	STR190521	872	0.00422261	0.294849	0.00474724	0.277676	0.889488	0.941757	0.12492	0.610368	0.108871	0.0493832	0.453594	0.0544094	0.0998653	0.105393	0.0521055	0.931568			0.955597	0.777128	1.27998	0.968056		1.23909	0.742621
STR05	STR190521	1081	0.00318771	0.259422	0.00358379	0.247258	0.88948	0.953111	0.120055	0.595216	0.0904441	0.0448754	0.496167	0.05385	0.0932019	0.0963476	0.0520963	0.958554			0.882076	0.635138	1.29617	1.06527		1.38078	0.56024
STR07	STR190521	424	0.00397435	0.292125	0.00446823	0.274757	0.889468	0.940547	0.125507	0.585248	0.092087	0.0549513	0.596733	0.0710136	0.0951444	0.106439	0.0601853	0.993362			0.879057	0.588223	1.30716	1.15586		1.5109	0.517082
STR09	STR190521	277	0.000904061	0.121907	0.00101642	0.120786	0.889459	0.990803	0.110923	0.764451	0.0363564	0.0316612	0.870856	0.0309839	0.0371807	0.0406467	0.0309411	0.896144			0.894211	0.784774	1.14373	1.11801		1.2787	0.701754
STR09	STR190521	1003	0.0279865	0.855912	0.0314653	0.700748	0.889441	0.818714	0.212339	0.480065	0.260035	0.137033	0.52698	0.170067	0.251314	0.289439	0.148323	1.07779			1.0156	0.654806	1.44328	1.11308		1.60648	0.665023
STR04	STR190521	526	0.000855595	0.118437	0.000961951	0.114593	0.889437	0.967543	0.115228	0.766483	0.0374229	0.0291099	0.777865	0.0358311	0.0296296	0.0395895	0.0296296	0.890065			0.904643	0.805903	1.14222	1.05789		1.20835	0.729055
STR04	STR190521	1020	0.000943434	0.126832	0.00106071	0.126224	0.889436	0.995204	0.110668	0.736988	0.0485313	0.0247514	0.51001	0.0330749	0.0447889	0.0508692	0.0261878	0.865365			0.814451	0.636859	1.16485	1.04817		1.22096	0.518691
STR02	STR190521	1683	0.000862358	0.125601	0.000969559	0.123675	0.889432	0.984667	0.111626	0.686924	0.0457952	0.023976	0.523549	0.0475221	0.0247942	0.0492909	0.0247942	0.900094			0.868417	0.731884	1.20655	1.07633		1.29865	0.635581
STR07	STR190521	769	0.00133809	0.148996	0.00150446	0.142068	0.889415	0.953501	0.119963	0.75744	0.0449115	0.0379349	0.844658	0.0461933	0.0448144	0.0485268	0.0380638	0.899229			0.81859	0.646383	1.14902	1.0805		1.24151	0.529123
STR02	STR190521	82	0.00101083	0.12812	0.00113653	0.127492	0.889399	0.9951	0.110709	0.773844	0.0383999	0.0335164	0.872826	0.0365025	0.0392574	0.0428175	0.0365025	0.890758			0.845565	0.705395	1.13677	1.11504		1.26755	0.596458
STR06	STR190521	1405	0.0106289	0.53126	0.0119508	0.463872	0.889384	0.873153	0.168303	0.47324	0.171396	0.078958	0.460676	0.171675	0.137892	0.182301	0.0977789	1.06102			0.858072	0.448996	1.45365	1.06363		1.54614	0.385271
STR04	STR190521	852	0.00316789	0.251007	0.00356197	0.239947	0.889363	0.955939	0.119088	0.631843	0.0892188	0.0452088	0.506719	0.0895777	0.0675278	0.0995423	0.0480256	0.933612			0.798847	0.523705	1.25804	1.11571		1.40361	0.41836
STR09	STR190521	247	0.000701157	0.103463	0.000788386	0.103458	0.889357	0.999945	0.110643	0.823096	0.0325167	0.0274549	0.844332	0.0289183	0.0344265	0.0354041	0.0285163	0.862605			0.816669	0.704286	1.10224	1.0888		1.20011	0.575168
STR09	STR190521	1501	0.00120699	0.152023	0.00135728	0.147194	0.889277	0.968233	0.11519	0.656287	0.0546638	0.0281136	0.5143	0.0413119	0.0516398	0.0582043	0.0301742	0.918267			0.817755	0.565778	1.23439	1.06477		1.31434	0.462668
STR08	STR190521	374	0.00169955	0.213108	0.00191117	0.204996	0.889276	0.961933	0.117085	0.470267	0.0862395	0.0250922	0.29096	0.0324107	0.0896466	0.0910388	0.0270009	0.957087			0.872985	0.584943	1.45824	1.05565		1.53939	0.510646
STR07	STR190521	640	0.00847063	0.468393	0.00952542	0.426097	0.889266	0.909701	0.142884	0.485183	0.175099	0.0615944	0.351768	0.0875604	0.173742	0.179628	0.0664855	0.989449			0.896266	0.556805	1.43565	1.02587		1.47278	0.499046
STR03	STR190521	1426	0.00112336	0.150311	0.0012633	0.147062	0.889224	0.978383	0.112866	0.624808	0.0583642	0.0245065	0.419889	0.037946	0.0551942	0.0611043	0.0261006	0.9069			0.806907	0.536363	1.26511	1.04695		1.3245	0.432796
STR04	STR190521	669	0.00303352	0.241747	0.00341146	0.224406	0.889214	0.928268	0.131982	0.652282	0.0731222	0.0528211	0.722367	0.0620154	0.0744184	0.0858702	0.0565532	0.959744			0.885948	0.657304	1.23818	1.17434		1.45404	0.582338
STR08	STR190521	1677	0.00208711	0.200222	0.00234723	0.186653	0.889182	0.932227	0.129899	0.654231	0.0699219	0.0380052	0.543539	0.0689589	0.0441337	0.07262	0.040442	0.927582			0.885214	0.685781	1.23633	1.03859		1.28404	0.607063
STR03	STR190521	994	0.000862987	0.11828	0.000970563	0.115517	0.889161	0.976637	0.113274	0.775158	0.0394257	0.0278699	0.706897	0.0407057	0.0289769	0.0412862	0.0289769	0.878811			0.848706	0.731639	1.13581	1.04719		1.18941	0.620946
STR05	STR190521	1345	0.000741638	0.114858	0.000834104	0.113072	0.889143	0.984458	0.111941	0.706451	0.0356098	0.0265175	0.744668	0.0331385	0.0352096	0.0406096	0.0269781	0.924373			0.84024	0.635621	1.18976	1.14041		1.35681	0.534074
STR09	STR190521	501	0.00166542	0.171901	0.00187307	0.16135	0.889142	0.938617	0.126718	0.708233	0.0549899	0.0385614	0.701244	0.0585251	0.0433774	0.0590132	0.0420592	0.918755			0.843459	0.656023	1.18826	1.07316		1.2752	0.553328
STR09	STR190521	158	0.031571	0.846371	0.0355077	0.692785	0.889131	0.818536	0.212653	0.55383	0.209453	0.191916	0.916273	0.197608	0.218264	0.246599	0.196666	1.05435			1.01758	0.731982	1.34373	1.17735		1.58203	0.744853
STR02	STR190521	1697	0.00259039	0.239641	0.00291342	0.23014	0.889124	0.960353	0.117751	0.56683	0.0959585	0.034371	0.358186	0.0860908	0.0585417	0.102213	0.036677	0.919367			0.828448	0.513976	1.32823	1.06518		1.4148	0.425803
STR09	STR190521	890	0.00066892	0.101418	0.000752357	0.101122	0.889099	0.997078	0.11094	0.817245	0.0335576	0.0253801	0.756312	0.0261642	0.0344265	0.036362	0.0258612	0.860385			0.836912	0.742632	1.10617	1.08357		1.19862	0.621518
STR09	STR190521	570	0.000969009	0.129697	0.0010899	0.123197	0.889082	0.949883	0.121715	0.7239	0.038764	0.031828	0.82107	0.0406233	0.0316724	0.0414264	0.0313896	0.918637			0.896988	0.753132	1.17533	1.06868		1.25606	0.675551
STR03	STR190521	307	0.000988175	0.133291	0.00111146	0.129624	0.889079	0.972487	0.114282	0.698942	0.0494857	0.0254252	0.513788	0.0303568	0.0455352	0.0513521	0.0270147	0.889664			0.878163	0.714876	1.19613	1.03771		1.24124	0.627778
STR09	STR190521	1599	0.00154264	0.17688	0.00173511	0.166363	0.889071	0.940542	0.125859	0.619609	0.0629407	0.0312064	0.495806	0.0351151	0.066099	0.0664566	0.0351149	0.93938			0.873791	0.664624	1.2704	1.05586		1.34137	0.580742
STR03	STR190521	1915	0.00105672	0.140387	0.00118857	0.137489	0.889067	0.979359	0.112837	0.67378	0.0522309	0.0257597	0.493189	0.0427755	0.0420856	0.0575665	0.0271228	0.900021			0.827155	0.586991	1.21826	1.10215		1.34271	0.485533
STR07	STR190521	572	0.00149686	0.1599	0.00168367	0.151412	0.889046	0.946913	0.123	0.735684	0.0449554	0.0423945	0.943035	0.0434355	0.0434355	0.0522212	0.0430621	0.915287			0.920333	0.793399	1.16588	1.16162		1.35431	0.730191
STR09	STR190521	278	0.00178489	0.183557	0.00200771	0.165006	0.88902	0.898936	0.150102	0.665699	0.0534719	0.0425007	0.794824	0.0530169	0.0502628	0.0600642	0.0457653	0.956301			0.888643	0.66981	1.22563	1.12329		1.37674	0.595222
STR05	STR190521	193	0.000752124	0.10893	0.00084602	0.107344	0.889014	0.985439	0.111937	0.796532	0.0356662	0.0268499	0.752809	0.0338288	0.0310673	0.0381902	0.0282919	0.871216			0.839265	0.715647	1.12046	1.07077		1.19976	0.600617
STR02	STR190521	1740	0.00281903	0.231279	0.00317099	0.219127	0.889005	0.947458	0.122803	0.662275	0.0809877	0.044319	0.547232	0.0537207	0.080581	0.0835519	0.0455115	0.92285			0.861041	0.651216	1.2288	1.03166		1.26771	0.560724
STR04	STR190521	512	0.000874587	0.122168	0.000983792	0.120639	0.888996	0.98749	0.111707	0.736376	0.0406704	0.0273801	0.673219	0.0296296	0.0392764	0.0439488	0.0281766	0.897626			0.886482	0.75153	1.16533	1.08061		1.25927	0.666218
STR06	STR190521	389	0.00383656	0.273618	0.00431572	0.244332	0.888975	0.892969	0.154215	0.643966	0.0834479	0.0585379	0.70149	0.0744614	0.0827349	0.0864713	0.0593389	0.96354			0.870307	0.622762	1.24615	1.03623		1.29129	0.541994
STR07	STR190521	757	0.00164802	0.175028	0.00185384	0.169792	0.888974	0.970086	0.114985	0.676018	0.065082	0.0322412	0.495393	0.05033	0.0551562	0.0682592	0.0344593	0.899209			0.829624	0.593664	1.21624	1.04882		1.27562	0.492518
STR01	STR190521	1415	0.000657479	0.106595	0.000739605	0.104797	0.88896	0.983135	0.112313	0.727142	0.0310341	0.0269745	0.869188	0.0296268	0.0316938	0.035132	0.0296268	0.918786			0.869161	0.700202	1.17271	1.13205		1.32756	0.608588
STR08	STR190521	97	0.00161015	0.182628	0.00181131	0.176685	0.888947	0.967458	0.115723	0.606658	0.0737776	0.0277877	0.376642	0.0689589	0.0427545	0.0732913	0.0289025	0.899065			0.817394	0.546129	1.28389	0.99341		1.27543	0.446402
STR07	STR190521	1382	0.000840884	0.117628	0.000945935	0.115973	0.888945	0.985936	0.111942	0.763709	0.034922	0.0306583	0.877908	0.0310253	0.0379199	0.0392019	0.0310253	0.896822			0.853051	0.714748	1.14429	1.12256		1.28453	0.609716
STR05	STR190521	973	0.000904169	0.123812	0.00101713	0.117299	0.888941	0.947391	0.12289	0.741194	0.0394389	0.0291901	0.740134	0.0400423	0.0331385	0.0407561	0.0313258	0.902041			0.845934	0.681394	1.16154	1.0334		1.20033	0.576414
STR03	STR190521	1646	0.00197349	0.191372	0.00222006	0.179569	0.888937	0.938325	0.127039	0.677158	0.0575442	0.0436661	0.758826	0.0614035	0.0482949	0.0658618	0.045731	0.945417			0.872263	0.665489	1.21522	1.14454		1.39087	0.580482
STR09	STR190521	1111	0.00306584	0.266544	0.00344889	0.233677	0.888935	0.876691	0.165953	0.542278	0.0861213	0.0453262	0.526306	0.0812466	0.0578366	0.0956885	0.050787	1.01388			0.958217	0.652442	1.35797	1.11109		1.50882	0.625181
STR06	STR190521	1219	0.00368255	0.279815	0.00414269	0.25148	0.888927	0.898737	0.150305	0.59104	0.0933318	0.0502377	0.53827	0.0923873	0.0599828	0.0993417	0.0539304	0.974493			0.918208	0.664522	1.30074	1.06439		1.3845	0.610169
STR04	STR190521	396	0.00127295	0.157082	0.00143201	0.152548	0.888926	0.971139	0.114763	0.648289	0.0619802	0.0261497	0.421904	0.0571919	0.0372092	0.0625831	0.0273824	0.891194			0.831991	0.598171	1.24198	1.00973		1.25406	0.497672
STR06	STR190521	654	0.00211104	0.215214	0.00237486	0.20474	0.888911	0.951334	0.121281	0.572751	0.0838564	0.0320531	0.382238	0.0765298	0.0517093	0.0886858	0.0348841	0.92837			0.839111	0.533453	1.32135	1.05759		1.39745	0.447627
STR03	STR190521	1338	0.00216342	0.231196	0.00243378	0.224331	0.888911	0.970304	0.11499	0.508614	0.0996048	0.0276548	0.277645	0.0627834	0.084861	0.099316	0.0301335	0.908365			0.78295	0.406057	1.40219	0.9971		1.39812	0.317923
STR01	STR190521	948	0.000979811	0.133613	0.00110229	0.130664	0.888889	0.977932	0.113281	0.689695	0.041811	0.0298375	0.713627	0.0358278	0.0440957	0.0487583	0.0318104	0.932418			0.835879	0.620193	1.20412	1.16616		1.4042	0.518406
STR02	STR190521	545	0.00140785	0.176192	0.00158384	0.169222	0.888889	0.960439	0.117944	0.569893	0.068055	0.0263395	0.387033	0.0309927	0.0688726	0.0692162	0.029541	0.933277			0.88215	0.659555	1.32466	1.01706		1.34726	0.581827
STR08	STR190521	211	0.00146845	0.170827	0.001652	0.162753	0.888889	0.952738	0.120745	0.632346	0.0553085	0.0338046	0.611202	0.038617	0.062063	0.0623725	0.0366495	0.958484			0.848366	0.612699	1.25754	1.12772		1.41816	0.519793
STR06	STR190521	1109	0.00236915	0.216385	0.0026653	0.203571	0.888889	0.940782	0.125907	0.635843	0.0732558	0.0411776	0.562107	0.0586039	0.0696352	0.0811395	0.0438495	0.945461			0.843677	0.580547	1.25408	1.10762		1.38904	0.489794
STR08	STR190521	198	0.00749012	0.38562	0.00842644	0.347842	0.888883	0.902032	0.148138	0.632964	0.118638	0.0803848	0.677562	0.0841299	0.116541	0.123606	0.083751	0.968783			0.96083	0.763944	1.25693	1.04187		1.30956	0.734021
STR02	STR190521	1227	0.00149466	0.163726	0.00168155	0.158358	0.888858	0.967211	0.115878	0.700675	0.049443	0.0384899	0.778469	0.0482108	0.0447672	0.0567353	0.0431009	0.930971			0.880455	0.692527	1.19465	1.14749		1.37085	0.609739
STR03	STR190521	1441	0.000940099	0.132818	0.00105767	0.131546	0.888839	0.990428	0.111572	0.669687	0.0465613	0.0257074	0.55212	0.0517445	0.0275971	0.0532139	0.0273911	0.918915			0.836999	0.658334	1.22198	1.14288		1.39657	0.551024
STR02	STR190521	1439	0.000701555	0.106455	0.000789309	0.105575	0.888822	0.991725	0.111485	0.777922	0.0320297	0.0278881	0.870697	0.0268603	0.0316814	0.0359526	0.0268603	0.888346			0.909227	0.824415	1.13379	1.12248		1.27265	0.74958
STR05	STR190521	320	0.00092943	0.132403	0.00104573	0.130297	0.888788	0.984094	0.112344	0.666239	0.0486175	0.0243408	0.500658	0.0503981	0.0262346	0.0528404	0.0258606	0.90739			0.863882	0.702956	1.22514	1.08686		1.33155	0.607271
STR03	STR190521	2163	0.000787303	0.125722	0.000885835	0.123626	0.888769	0.983325	0.112473	0.625933	0.0492445	0.0203561	0.413368	0.0482949	0.0227676	0.0488876	0.021065	0.903169			0.884589	0.716017	1.26397	0.992752		1.25481	0.633381
STR07	STR190521	1162	0.00194463	0.181657	0.00218801	0.173098	0.888768	0.952882	0.1208	0.740531	0.0562703	0.0440016	0.78197	0.0558456	0.0434355	0.0605345	0.0434355	0.905822			0.914862	0.801685	1.16206	1.07578		1.25012	0.733431
STR09	STR190521	1413	0.00113257	0.136403	0.00127431	0.132847	0.888765	0.973929	0.11425	0.764933	0.0424882	0.0339394	0.798796	0.0371807	0.0475086	0.0483445	0.0355193	0.892368			0.805316	0.64117	1.14337	1.13783		1.30097	0.516345
STR03	STR190521	926	0.0162287	0.699075	0.0182603	0.507862	0.888744	0.726477	0.295284	0.417299	0.161802	0.127706	0.789273	0.169722	0.150404	0.182257	0.137321	1.20735			1.09187	0.63575	1.54802	1.12642		1.74372	0.694159
STR06	STR190521	1612	0.00790225	0.431985	0.00889193	0.38825	0.888699	0.898756	0.15046	0.532135	0.152733	0.0658763	0.431318	0.147544	0.0765298	0.161569	0.0706262	0.988033			0.963936	0.69984	1.37085	1.05785		1.45015	0.674601
STR08	STR190521	1233	0.00246041	0.207355	0.00276855	0.196466	0.888698	0.947487	0.123068	0.719099	0.0656105	0.0477467	0.72773	0.0537879	0.0641318	0.0691414	0.0502986	0.914608			0.879221	0.713262	1.17925	1.05382		1.24271	0.627114
STR04	STR190521	1085	0.00144055	0.153253	0.00162098	0.148205	0.888694	0.967057	0.116079	0.770762	0.0509861	0.0359739	0.705563	0.0454779	0.0440998	0.0536095	0.0376188	0.881171			0.85542	0.718276	1.13904	1.05145		1.19765	0.614428
STR06	STR190521	125	0.00156723	0.158817	0.00176355	0.15446	0.888679	0.972566	0.114651	0.780821	0.0462241	0.0431694	0.933915	0.0489515	0.0496409	0.0511687	0.0432433	0.888302			0.805421	0.644953	1.13168	1.10697		1.25274	0.519459
STR08	STR190521	195	0.000816014	0.116676	0.000918254	0.115146	0.888659	0.98689	0.11211	0.753264	0.0365049	0.0284614	0.779661	0.0310315	0.0372378	0.042341	0.0310315	0.89797			0.854525	0.706172	1.1522	1.15987		1.3364	0.603442
STR09	STR190521	757	0.000953364	0.126609	0.00107283	0.124588	0.888643	0.984042	0.112494	0.747381	0.0414799	0.0292638	0.705495	0.0302954	0.0426889	0.0455316	0.0295667	0.89484			0.867369	0.73717	1.15672	1.09768		1.26971	0.639398
STR07	STR190521	1306	0.00243899	0.223237	0.00274464	0.21094	0.888639	0.944916	0.12424	0.615018	0.0817541	0.0379849	0.464623	0.0634296	0.0744608	0.0851801	0.0408272	0.932181			0.809472	0.516405	1.27513	1.04191		1.32857	0.418015
STR03	STR190521	423	0.000736847	0.112997	0.000829191	0.111747	0.888634	0.988936	0.111915	0.725187	0.0334991	0.0280062	0.836031	0.0324266	0.0351863	0.0381025	0.0301166	0.918599			0.835621	0.645807	1.17429	1.13742		1.33566	0.53965
STR01	STR190521	1627	0.00194965	0.183612	0.00219413	0.175639	0.888576	0.956578	0.119586	0.726716	0.0633272	0.0391992	0.618994	0.0558086	0.0537416	0.0664371	0.0417333	0.895438			0.838026	0.650047	1.17305	1.04911		1.23066	0.544757
STR04	STR190521	755	0.000567864	0.0954127	0.000639085	0.094662	0.888559	0.992132	0.111719	0.783866	0.0340869	0.0212113	0.622272	0.0213608	0.0330749	0.0339322	0.0213608	0.862711			0.87638	0.803763	1.12948	0.995464		1.12436	0.704402
STR07	STR190521	1464	0.00194035	0.191673	0.00218373	0.183608	0.88855	0.957923	0.119128	0.663699	0.0707651	0.0349118	0.493347	0.0461933	0.0675663	0.0692376	0.0383722	0.90688			0.842446	0.621687	1.22748	0.978414		1.20098	0.523738
STR04	STR190521	1273	0.00123401	0.144414	0.0013888	0.139527	0.888547	0.966166	0.116475	0.743556	0.047449	0.0331133	0.697871	0.0434107	0.0420326	0.0495213	0.033375	0.896285			0.845084	0.676295	1.15969	1.04367		1.21034	0.571525
STR03	STR190521	1972	0.00102435	0.134238	0.00115287	0.13149	0.888522	0.979528	0.113342	0.714343	0.0444582	0.0293364	0.659864	0.0289769	0.0420856	0.0472638	0.0289769	0.909539			0.944507	0.839969	1.18317	1.06311		1.25783	0.793357
STR06	STR190521	652	0.00702713	0.395228	0.0079089	0.354697	0.888508	0.89745	0.151483	0.565317	0.115141	0.0777069	0.674887	0.124102	0.0916979	0.135178	0.086806	1.02472			0.915726	0.617502	1.33001	1.17402		1.56146	0.565463
STR06	STR190521	1343	0.0130926	0.508275	0.0147364	0.459996	0.888455	0.905014	0.146508	0.636852	0.151992	0.109677	0.721595	0.168917	0.122723	0.173615	0.120697	0.971217			0.871407	0.631575	1.25309	1.14226		1.43135	0.550359
STR03	STR190521	2012	0.000860607	0.120566	0.000968659	0.118868	0.888452	0.985915	0.112434	0.743982	0.043406	0.0252444	0.581587	0.0289769	0.0434654	0.0465125	0.028134	0.878118			0.832154	0.683296	1.15936	1.07157		1.24233	0.568607
STR05	STR190521	1300	0.00613043	0.391981	0.00690019	0.353315	0.888444	0.901358	0.148913	0.501385	0.145422	0.053675	0.369099	0.14291	0.0869885	0.152176	0.0566649	0.984398			0.85251	0.493137	1.41226	1.04645		1.47786	0.420404
STR03	STR190521	827	0.00303116	0.23723	0.00341196	0.222584	0.888393	0.938263	0.127544	0.676831	0.0653881	0.0590229	0.902656	0.0752021	0.0676129	0.0753159	0.0642068	0.953412			0.83055	0.596143	1.21551	1.15183		1.40006	0.495127
STR02	STR190521	61	0.0060901	0.387478	0.0068557	0.352308	0.888328	0.909234	0.143907	0.509732	0.14199	0.0546105	0.384607	0.0688726	0.147387	0.1553	0.0616477	0.985442			0.89586	0.599953	1.40065	1.09373		1.53194	0.537474
STR04	STR190521	564	0.000898327	0.121222	0.00101133	0.116414	0.888263	0.960338	0.118567	0.768213	0.0371454	0.0307921	0.828963	0.0323858	0.0378983	0.0398762	0.0315651	0.892158			0.862372	0.731915	1.14093	1.07352		1.22481	0.631183
STR08	STR190521	979	0.00154548	0.163764	0.00173997	0.159797	0.888221	0.97578	0.114373	0.724166	0.0583055	0.0337493	0.578835	0.0593046	0.0365482	0.0604522	0.0359797	0.889491			0.854245	0.713032	1.17512	1.03682		1.21838	0.609104
STR07	STR190521	305	0.00112894	0.141098	0.00127107	0.138138	0.888182	0.979028	0.113767	0.712594	0.051838	0.027729	0.534916	0.0351621	0.0489511	0.0559307	0.0304782	0.88666			0.838737	0.655896	1.18462	1.07895		1.27815	0.550124
STR01	STR190521	729	0.000916199	0.12309	0.00103155	0.122629	0.888173	0.996252	0.11189	0.759893	0.0409069	0.028517	0.697118	0.0323828	0.0440957	0.0447423	0.0323828	0.886512			0.804738	0.641622	1.14716	1.09376		1.25471	0.516338
STR01	STR190521	1573	0.00357792	0.290651	0.00402843	0.267143	0.888169	0.919121	0.138013	0.532227	0.103364	0.0440728	0.426384	0.0957703	0.0668325	0.115657	0.0476197	0.985679			0.893745	0.559	1.37073	1.11893		1.53374	0.499604
STR07	STR190521	925	0.000770057	0.109856	0.000867028	0.109816	0.888158	0.999636	0.111843	0.801836	0.0357204	0.0274484	0.768423	0.028957	0.0392988	0.0397856	0.0286304	0.869543			0.804738	0.676691	1.11675	1.11381		1.24385	0.544559
STR09	STR190521	583	0.00152462	0.169453	0.00171663	0.163071	0.888152	0.962341	0.118017	0.66723	0.0586077	0.0331221	0.565149	0.0433774	0.0585251	0.0630598	0.0334669	0.923651			0.831445	0.60056	1.22423	1.07596		1.31723	0.499332
STR05	STR190521	820	0.00127546	0.163548	0.00143609	0.155903	0.888151	0.953253	0.121225	0.59922	0.0603916	0.0268907	0.445271	0.0303769	0.0614442	0.0619118	0.0303769	0.936892			0.890581	0.68335	1.29183	1.02517		1.32435	0.608578
STR02	STR190521	1757	0.000561149	0.0999716	0.000631826	0.0988856	0.888138	0.989137	0.112388	0.705561	0.0365781	0.0195329	0.534005	0.035125	0.0220392	0.0362482	0.0194318	0.890837			0.874424	0.724877	1.19051	0.990981		1.17977	0.63385
STR08	STR190521	369	0.00112131	0.143884	0.00126254	0.139677	0.888136	0.970762	0.115622	0.680627	0.0543065	0.0262895	0.484094	0.0393066	0.0475816	0.0573023	0.0295576	0.892624			0.827983	0.599543	1.21212	1.05516		1.27898	0.496411
STR08	STR190521	1443	0.000860715	0.11832	0.000969136	0.116774	0.888126	0.986928	0.112635	0.772594	0.0366623	0.0298916	0.815322	0.0399962	0.0331003	0.0411448	0.030439	0.888904			0.809343	0.650144	1.13769	1.12226		1.27679	0.52619
STR02	STR190521	1654	0.00073049	0.125169	0.000822513	0.124817	0.88812	0.997184	0.111915	0.585907	0.0528717	0.0175914	0.332719	0.0509658	0.0192843	0.051429	0.0181451	0.888189			0.890883	0.743243	1.30643	0.972713		1.27078	0.662143
STR03	STR190521	433	0.0012733	0.149237	0.00143371	0.144863	0.888114	0.970692	0.115661	0.718432	0.0462552	0.0350493	0.757739	0.0407057	0.0489848	0.0506239	0.0391395	0.917767			0.831956	0.638577	1.1798	1.09445		1.29123	0.531268
STR03	STR190521	862	0.0181732	0.648881	0.0204627	0.584888	0.888111	0.90138	0.149148	0.542389	0.214574	0.107836	0.502561	0.160753	0.199389	0.232522	0.136075	1.0063			0.900868	0.566984	1.35783	1.08365		1.4714	0.510778
STR07	STR190521	912	0.00150541	0.165641	0.00169508	0.15836	0.88811	0.956044	0.120214	0.689496	0.0598099	0.0320474	0.535821	0.0586034	0.0441249	0.059764	0.0317264	0.901619			0.806207	0.582169	1.2043	0.999232		1.20337	0.469349
STR01	STR190521	844	0.00114169	0.153712	0.00128553	0.133946	0.888109	0.871408	0.170456	0.607216	0.0457902	0.0317457	0.693285	0.0440957	0.0365167	0.0492668	0.0338319	0.991229			0.953399	0.709021	1.2833	1.07592		1.38073	0.67598
STR03	STR190521	459	0.000834903	0.124175	0.000940099	0.123376	0.888101	0.993566	0.112084	0.680421	0.0486469	0.021852	0.449195	0.046915	0.0220777	0.04764	0.0220777	0.880687			0.899914	0.806066	1.2123	0.9793		1.18721	0.72539
STR08	STR190521	1224	0.011944	0.502007	0.013449	0.461946	0.888091	0.920199	0.137448	0.595578	0.161785	0.0939985	0.581009	0.175845	0.120678	0.181393	0.107072	0.981313			0.846488	0.562846	1.29578	1.1212		1.45283	0.476442
STR03	STR190521	519	0.000808247	0.113569	0.000910111	0.111943	0.888075	0.985685	0.112836	0.78747	0.0351614	0.0292677	0.832382	0.0351863	0.0317366	0.0387896	0.030557	0.881349			0.848506	0.723785	1.12689	1.10319		1.24318	0.614136
STR06	STR190521	737	0.00471834	0.318857	0.00531301	0.293768	0.888074	0.921317	0.136816	0.583186	0.118713	0.0506059	0.426287	0.118587	0.057225	0.118749	0.0560827	0.941587			0.906814	0.695293	1.30947	1.0003		1.30987	0.630501
STR04	STR190521	776	0.00344707	0.281879	0.00388151	0.270789	0.888073	0.960654	0.118641	0.545172	0.103388	0.0424513	0.410603	0.0558138	0.101981	0.110656	0.052449	0.966405			0.893184	0.605606	1.35436	1.0703		1.44957	0.540917
STR03	STR190521	1721	0.0151987	0.577504	0.0171146	0.50742	0.888055	0.878643	0.165104	0.572671	0.182104	0.106267	0.58355	0.176621	0.133846	0.201119	0.123639	1.00132			0.930057	0.64292	1.32144	1.10442		1.45943	0.597952
STR09	STR190521	1426	0.00301606	0.268198	0.00339627	0.246901	0.888051	0.920592	0.137252	0.526914	0.0994416	0.0386173	0.388342	0.0447545	0.101214	0.105077	0.0404522	0.971316			0.918684	0.665829	1.37762	1.05667		1.45569	0.611687
STR06	STR190521	922	0.0193459	0.647845	0.0217849	0.567942	0.88804	0.876664	0.166574	0.579237	0.187819	0.131147	0.698265	0.214421	0.159954	0.215289	0.147688	1.01554			0.865234	0.564059	1.31393	1.14626		1.5061	0.488043
STR08	STR190521	279	0.00070902	0.107691	0.00079842	0.107778	0.888029	1.00081	0.111974	0.768266	0.040253	0.0224269	0.557149	0.035169	0.0324107	0.0408258	0.0241969	0.859052			0.796768	0.622028	1.14089	1.01423		1.15712	0.495612
STR01	STR190521	1117	0.000643713	0.107166	0.000724889	0.106747	0.888016	0.996089	0.112053	0.704353	0.0426134	0.0192334	0.451347	0.0413397	0.0227368	0.0433848	0.0206985	0.866381			0.836232	0.684849	1.19153	1.0181		1.2131	0.572692
STR03	STR190521	202	0.00177024	0.184374	0.00199349	0.177642	0.888013	0.963485	0.117789	0.654396	0.067618	0.0333334	0.492967	0.0648531	0.0400158	0.0676164	0.036894	0.913184			0.879071	0.682135	1.23617	0.999976		1.23614	0.599645
STR06	STR190521	1754	0.00101773	0.148466	0.00114607	0.126557	0.888013	0.852427	0.185253	0.580209	0.0393899	0.0328971	0.835165	0.0372307	0.0386096	0.0444687	0.035677	1.02692			0.97881	0.708003	1.31283	1.12894		1.4821	0.693
STR09	STR190521	197	0.00412303	0.292668	0.00464309	0.270622	0.887993	0.924672	0.134981	0.604891	0.0863424	0.0607998	0.704171	0.0991484	0.0695416	0.100074	0.0673094	0.994506			0.867471	0.597979	1.28576	1.15904		1.49025	0.518729
STR06	STR190521	381	0.00302229	0.236232	0.00340352	0.221548	0.887989	0.937843	0.128102	0.680563	0.0790417	0.0486844	0.615933	0.0820455	0.0523988	0.0831961	0.0516771	0.92476			0.87855	0.703008	1.21218	1.05256		1.27589	0.617627
STR03	STR190521	937	0.00174311	0.198173	0.00196302	0.191042	0.887973	0.964018	0.117664	0.557758	0.0796436	0.0278666	0.349891	0.0310467	0.0807215	0.0812182	0.0297902	0.921647			0.886536	0.695537	1.33899	1.01977		1.36546	0.616618
STR07	STR190521	863	0.000949262	0.126068	0.00106905	0.124149	0.88795	0.984775	0.113079	0.750559	0.0460996	0.026218	0.568725	0.0317148	0.042746	0.0474922	0.0276037	0.87163			0.846541	0.70021	1.15427	1.03021		1.18914	0.592757
STR01	STR190521	937	0.00400612	0.293966	0.00451169	0.274701	0.887942	0.934464	0.129815	0.582558	0.104649	0.0487415	0.465762	0.0964593	0.0771675	0.109756	0.051106	0.958228			0.846546	0.538202	1.31018	1.0488		1.37412	0.455612
STR06	STR190521	1509	0.00103579	0.130304	0.00116651	0.128746	0.887938	0.988043	0.112698	0.766596	0.0446048	0.0295666	0.662855	0.0372307	0.0420569	0.0486006	0.0298001	0.878398			0.821717	0.661506	1.14213	1.08958		1.24445	0.543571
STR03	STR190521	2500	0.00111622	0.14355	0.00125711	0.137312	0.887921	0.956544	0.120209	0.680692	0.0476495	0.0298264	0.625954	0.0317366	0.0517445	0.0526383	0.0313548	0.926419			0.859777	0.67971	1.21206	1.1047		1.33896	0.584399
STR05	STR190521	1103	0.00152522	0.175877	0.00171778	0.159538	0.887902	0.9071	0.145589	0.619617	0.0567847	0.0341988	0.602255	0.0510885	0.0441846	0.0636541	0.0385436	0.966533			0.923016	0.675676	1.27039	1.12097		1.42408	0.623659
STR01	STR190521	913	0.000992628	0.142353	0.00111795	0.139274	0.887898	0.978366	0.11417	0.615546	0.0524812	0.024082	0.458869	0.0482297	0.0344498	0.0588718	0.025425	0.929646			0.860876	0.597429	1.27459	1.12177		1.42979	0.514312
STR04	STR190521	282	0.00134607	0.149119	0.00151605	0.143465	0.88788	0.962086	0.118357	0.760697	0.0427896	0.0400533	0.936053	0.0447889	0.0434107	0.0496219	0.0408707	0.900009			0.845348	0.692307	1.14655	1.15967		1.32962	0.585241
STR09	STR190521	1402	0.00174175	0.202543	0.00196172	0.178848	0.887869	0.883016	0.162046	0.533535	0.0641642	0.0345623	0.538654	0.0633448	0.0344265	0.0662208	0.0344265	1.02578			1.0358	0.798696	1.36905	1.03205		1.41293	0.827287
STR02	STR190521	802	0.00124658	0.150021	0.00140406	0.146806	0.887838	0.978569	0.114191	0.696027	0.0542977	0.0292313	0.538352	0.0516545	0.0371912	0.0577587	0.0341341	0.898016			0.844277	0.648889	1.19863	1.06374		1.27504	0.547842
STR09	STR190521	1221	0.000603971	0.0979958	0.000680297	0.0977467	0.887805	0.997458	0.112224	0.790335	0.0314579	0.0244454	0.777081	0.0316724	0.0240986	0.034844	0.0238162	0.876476			0.878555	0.791304	1.12485	1.10764		1.24593	0.695204
STR02	STR190521	1277	0.00228586	0.210657	0.00257474	0.197939	0.887804	0.939623	0.12741	0.647302	0.0705889	0.041231	0.5841	0.0447672	0.0716275	0.0749415	0.0432523	0.941949			0.904926	0.71287	1.24293	1.06166		1.31957	0.645094
STR03	STR190521	1896	0.0122032	0.608143	0.0137454	0.485196	0.8878	0.797831	0.231216	0.414641	0.196906	0.0789089	0.400745	0.139365	0.170412	0.211848	0.090612	1.10245			0.981581	0.513829	1.55297	1.07589		1.67082	0.504365
STR06	STR190521	620	0.000936443	0.128256	0.00105481	0.124698	0.887787	0.972256	0.115592	0.715379	0.0459106	0.0259704	0.565674	0.0372307	0.0386096	0.0489078	0.0268251	0.892141			0.845565	0.651455	1.18231	1.06528		1.2595	0.550848
STR02	STR190521	1862	0.00276448	0.236189	0.00311407	0.223944	0.887738	0.948156	0.123655	0.622735	0.0797349	0.0441443	0.553638	0.0702501	0.0640516	0.093687	0.0489582	0.953304			0.879323	0.614379	1.26721	1.17498		1.48895	0.540238
STR03	STR190521	1253	0.000880599	0.125485	0.000991983	0.12336	0.887716	0.983066	0.113554	0.70275	0.0428658	0.0261564	0.610192	0.0289769	0.0420856	0.0463074	0.0282791	0.909023			0.882924	0.722092	1.19289	1.08029		1.28866	0.637552
STR02	STR190521	1830	0.00872224	0.455197	0.00982556	0.378102	0.887709	0.830633	0.20321	0.528979	0.130988	0.0847826	0.647255	0.123971	0.103998	0.150038	0.0929111	1.05482			0.998378	0.676527	1.37493	1.14543		1.57489	0.675429
STR05	STR190521	107	0.00274301	0.24425	0.00309	0.23769	0.887706	0.97314	0.115461	0.577786	0.0832189	0.0419678	0.504306	0.0869885	0.0642058	0.0898694	0.0527522	0.975545			0.807737	0.491125	1.31558	1.07992		1.42071	0.3967
STR06	STR190521	1357	0.000792887	0.118298	0.000893186	0.117141	0.887706	0.990222	0.112719	0.711982	0.0400189	0.0252265	0.630364	0.0358518	0.0372307	0.0438876	0.0277501	0.90656			0.809343	0.594017	1.18513	1.09667		1.2997	0.480764
STR08	STR190521	926	0.000593941	0.0999295	0.000669075	0.0998593	0.887704	0.999297	0.112298	0.747421	0.0369054	0.020491	0.55523	0.0199981	0.0365482	0.0370714	0.0199981	0.870521			0.883608	0.812623	1.15669	1.0045		1.16189	0.71804
STR03	STR190521	498	0.00506844	0.338392	0.00570961	0.312944	0.887703	0.924797	0.135152	0.556216	0.11194	0.0576498	0.515004	0.0655431	0.123497	0.125455	0.0627334	0.997676			0.895028	0.626169	1.34084	1.12073		1.50272	0.560438
STR03	STR190521	657	0.00177976	0.178047	0.00200491	0.168139	0.887702	0.944354	0.125329	0.705511	0.0574028	0.0394765	0.687712	0.0413956	0.0579539	0.0620244	0.0396505	0.91891			0.896063	0.741865	1.19055	1.08051		1.28641	0.664758
STR09	STR190521	996	0.00204231	0.209946	0.00230068	0.201837	0.887698	0.961377	0.118758	0.58226	0.0729405	0.0356504	0.488759	0.0688531	0.0619678	0.0794321	0.0430707	0.966684			0.802418	0.478667	1.31051	1.089		1.42715	0.384091
STR08	STR190521	1447	0.000657662	0.109445	0.00074088	0.108732	0.887677	0.993484	0.112512	0.689953	0.0339864	0.0246381	0.724941	0.0331003	0.0317211	0.0400318	0.028278	0.933441			0.844206	0.626359	1.2039	1.17788		1.41805	0.528776
STR02	STR190521	1013	0.00203921	0.190358	0.00229725	0.182318	0.887673	0.957759	0.120007	0.707175	0.0628005	0.0413436	0.658332	0.0674952	0.0495883	0.0679993	0.0465479	0.913919			0.812917	0.609269	1.18915	1.08278		1.28759	0.495285
STR05	STR190521	490	0.00258763	0.240553	0.00291508	0.222038	0.887672	0.923032	0.136168	0.56194	0.0808205	0.0407653	0.504393	0.0573019	0.0821558	0.0854768	0.0461655	0.989232			0.862459	0.549661	1.334	1.05761		1.41085	0.47406
STR07	STR190521	48	0.00131765	0.1488	0.0014845	0.144817	0.887608	0.973237	0.115534	0.747836	0.0483703	0.0346842	0.717056	0.0379199	0.0496405	0.054884	0.0375173	0.895796			0.849698	0.7	1.15637	1.13466		1.31209	0.594789
STR06	STR190521	376	0.00233493	0.213431	0.0026306	0.193652	0.887604	0.907329	0.145674	0.644123	0.0718657	0.0413677	0.575626	0.064809	0.0579144	0.0759186	0.0439553	0.942437			0.86956	0.622087	1.24599	1.0564		1.31626	0.540942
STR06	STR190521	792	0.00127204	0.151893	0.00143319	0.144312	0.887562	0.950087	0.123018	0.69284	0.0521111	0.03108	0.596419	0.0475726	0.0399885	0.0551954	0.035589	0.912919			0.867357	0.668665	1.20139	1.05919		1.2725	0.579972
STR09	STR190521	116	0.00111123	0.138057	0.00125203	0.135075	0.887543	0.978402	0.114513	0.73265	0.0470702	0.0300586	0.638591	0.0330495	0.0475086	0.0490019	0.0328776	0.894978			0.856879	0.707729	1.16829	1.04104		1.21624	0.606438
STR02	STR190521	307	0.00218578	0.197425	0.00246279	0.184833	0.887519	0.936222	0.129304	0.704714	0.0573952	0.0484887	0.844822	0.057853	0.0509658	0.0629158	0.0496583	0.93227			0.907126	0.741313	1.19122	1.09619		1.3058	0.672464
STR03	STR190521	2120	0.0010253	0.12985	0.00115525	0.127829	0.887515	0.984439	0.113556	0.76415	0.0462002	0.0282565	0.611609	0.0400158	0.0420856	0.0480479	0.0292711	0.871982			0.790791	0.608819	1.14396	1.03999		1.18971	0.481448
STR01	STR190521	1910	0.00391022	0.277344	0.00440582	0.258643	0.887512	0.932572	0.131149	0.638813	0.0930258	0.053519	0.575314	0.0875024	0.0633876	0.0992368	0.0580668	0.946277			0.919028	0.704981	1.25116	1.06677		1.3347	0.647897
STR01	STR190521	994	0.00314118	0.246653	0.00353947	0.233788	0.887473	0.94784	0.124028	0.648828	0.0749563	0.0533575	0.711849	0.0826794	0.0661435	0.0883017	0.0598635	0.961133			0.82868	0.574392	1.24147	1.17804		1.4625	0.475988
STR06	STR190521	24	0.00407424	0.266222	0.00459095	0.24763	0.887451	0.930166	0.132454	0.722387	0.0786346	0.0659695	0.838936	0.0827349	0.0751509	0.0850579	0.0707437	0.920519			0.843083	0.655275	1.17656	1.08169		1.27267	0.552451
STR03	STR190521	707	0.00117477	0.137627	0.00132375	0.133417	0.887451	0.96941	0.116633	0.779391	0.0400146	0.0373804	0.934169	0.0393258	0.0434654	0.0437329	0.0392387	0.88912			0.831168	0.687273	1.13272	1.09292		1.23798	0.571239
STR04	STR190521	410	0.00099946	0.137258	0.00112623	0.134146	0.887437	0.977325	0.114824	0.666655	0.0500784	0.0254112	0.507429	0.0275624	0.0503013	0.0510927	0.0269271	0.909118			0.881398	0.72089	1.22476	1.02026		1.24956	0.635391
STR08	STR190521	324	0.00198678	0.189899	0.00223881	0.181491	0.887426	0.955726	0.120968	0.692332	0.0634626	0.0398603	0.628091	0.0489608	0.0593046	0.0685161	0.043395	0.918957			0.877005	0.684245	1.20183	1.07963		1.29753	0.600086
STR02	STR190521	1914	0.000635621	0.100237	0.00071626	0.0982401	0.887417	0.980082	0.114331	0.794978	0.032898	0.0246002	0.74777	0.0323701	0.0275491	0.0341041	0.0247942	0.87165			0.836432	0.712766	1.12156	1.03666		1.16268	0.59618
STR07	STR190521	1226	0.000951639	0.127043	0.00107238	0.124085	0.887411	0.976715	0.114971	0.740933	0.0390125	0.0310583	0.796111	0.0386093	0.036541	0.0438873	0.0346768	0.906534			0.845262	0.674528	1.16174	1.12495		1.30691	0.570153
STR04	STR190521	204	0.0139511	0.591741	0.0157212	0.517493	0.887409	0.874526	0.168584	0.500675	0.210094	0.0845487	0.402434	0.204651	0.11025	0.222038	0.0884983	1.00417			0.93957	0.618329	1.41326	1.05685		1.49361	0.580963
STR01	STR190521	295	0.0102591	0.531066	0.0115607	0.428484	0.887406	0.806837	0.223583	0.457109	0.156664	0.0833773	0.532204	0.146067	0.113684	0.182584	0.0904159	1.1062			1.02226	0.61781	1.47908	1.16545		1.72378	0.631562
STR03	STR190521	1743	0.000787779	0.111548	0.000887739	0.111026	0.887399	0.995316	0.112698	0.795589	0.0391773	0.0256024	0.653501	0.0365661	0.0310467	0.0405651	0.0274134	0.860982			0.824904	0.69392	1.12113	1.03543		1.16085	0.572418
STR08	STR190521	548	0.00127395	0.149164	0.00143563	0.145684	0.88738	0.976672	0.115011	0.719507	0.0506738	0.0320096	0.631679	0.0358586	0.0544775	0.0551024	0.0350708	0.90202			0.825606	0.652142	1.17892	1.08739		1.28195	0.538412
STR05	STR190521	824	0.0065532	0.348923	0.00738492	0.323843	0.887376	0.928122	0.133606	0.6764	0.0945811	0.0882184	0.932727	0.0911308	0.0959635	0.114955	0.0908639	0.954388			0.93248	0.749346	1.2159	1.21541		1.47782	0.69875
STR01	STR190521	229	0.003276	0.260433	0.00369185	0.241655	0.88736	0.927898	0.13374	0.606962	0.0876136	0.0476084	0.54339	0.0792344	0.0695885	0.0964839	0.0498888	0.962984			0.874977	0.594145	1.28357	1.10124		1.41352	0.519863
STR05	STR190521	847	0.00511759	0.311099	0.00576723	0.281575	0.887355	0.905098	0.147293	0.664473	0.0897387	0.0726099	0.809125	0.0787038	0.098725	0.100106	0.0761683	0.958122			0.876687	0.658631	1.22677	1.11553		1.36849	0.577413
STR09	STR190521	1025	0.00154169	0.163415	0.00173748	0.156587	0.887312	0.958222	0.120183	0.72548	0.0540974	0.0362853	0.670741	0.0537054	0.0399348	0.0583141	0.0399348	0.904015			0.872567	0.718833	1.17405	1.07795		1.26557	0.627229
STR07	STR190521	887	0.00109282	0.13969	0.00123162	0.131121	0.887302	0.938655	0.128312	0.703763	0.0433881	0.0320691	0.739121	0.0379199	0.0392988	0.0487614	0.0343439	0.925624			0.90451	0.733333	1.19203	1.12384		1.33965	0.663307
STR09	STR190521	677	0.00188113	0.227583	0.00212006	0.196373	0.887299	0.862865	0.177504	0.456404	0.06967	0.0343782	0.493443	0.0516398	0.0750499	0.0804285	0.0409534	1.09364			0.89819	0.485382	1.48022	1.15442		1.70879	0.435966
STR07	STR190521	475	0.00114891	0.143521	0.00129484	0.139541	0.887298	0.972271	0.116063	0.700914	0.0438387	0.0333685	0.761167	0.0441249	0.0406777	0.0510846	0.0372304	0.929452			0.846205	0.640096	1.19445	1.16529		1.39187	0.541652
STR07	STR190521	1518	0.000613669	0.102027	0.000691626	0.10103	0.887285	0.990231	0.113137	0.740822	0.0358491	0.0217955	0.607978	0.0227519	0.0351621	0.0362864	0.0227519	0.884966			0.88085	0.767082	1.16183	1.0122		1.176	0.675684
STR01	STR190521	1436	0.00558976	0.334193	0.00629994	0.323164	0.887273	0.966998	0.117459	0.62894	0.102749	0.069267	0.674139	0.106794	0.0971483	0.120922	0.0767012	0.971401			0.819331	0.538778	1.26094	1.17687		1.48397	0.441438
STR09	STR190521	1579	0.00157772	0.175295	0.00177825	0.168666	0.88723	0.962184	0.118942	0.645209	0.0651068	0.0308542	0.473901	0.0592137	0.0481972	0.0663745	0.0328842	0.913367			0.816003	0.552824	1.24494	1.01947		1.26918	0.451106
STR01	STR190521	1369	0.00171752	0.179478	0.00193589	0.171295	0.8872	0.954404	0.121667	0.670021	0.0606613	0.0360495	0.594275	0.0434067	0.0626986	0.0687685	0.0403789	0.927911			0.845755	0.631083	1.22168	1.13365		1.38495	0.533742
STR06	STR190521	432	0.000956883	0.136362	0.00107857	0.12466	0.887175	0.914186	0.141752	0.646668	0.0455541	0.0267449	0.587102	0.0275783	0.0455042	0.0459253	0.0275783	0.943042			0.932933	0.7625	1.24354	1.00815		1.25367	0.711361
STR03	STR190521	976	0.000737323	0.111756	0.000831095	0.110461	0.887171	0.988413	0.113423	0.741863	0.0390955	0.0240127	0.614206	0.0358762	0.0269072	0.0408458	0.024253	0.885434			0.890015	0.763807	1.16102	1.04477		1.21299	0.6798
STR06	STR190521	1373	0.00122926	0.142282	0.00138565	0.139076	0.887136	0.977471	0.115091	0.763055	0.044953	0.0348173	0.774526	0.0399885	0.0420569	0.0487618	0.0373585	0.891821			0.86709	0.730922	1.14478	1.08473		1.24177	0.633775
STR03	STR190521	678	0.00107005	0.166408	0.00120618	0.149992	0.887135	0.901351	0.149901	0.485586	0.0603192	0.0225869	0.374456	0.0262172	0.0600237	0.0606587	0.0255013	1.00359			0.964784	0.679976	1.43505	1.00563		1.44312	0.65603
STR09	STR190521	1399	0.00866561	0.446154	0.00976831	0.417552	0.887115	0.935892	0.129819	0.547066	0.181486	0.0607948	0.334984	0.143214	0.134264	0.173964	0.0655211	0.920738			0.803945	0.450666	1.35201	0.958554		1.29598	0.362311
STR01	STR190521	1823	0.0736856	1.37603	0.0830622	1.15561	0.887114	0.839816	0.195964	0.489031	0.39416	0.238024	0.603875	0.446469	0.274909	0.452182	0.254156	1.08832			0.953751	0.600347	1.42999	1.1472		1.64049	0.572582
STR09	STR190521	1136	0.000942461	0.130198	0.0010624	0.127547	0.887104	0.979634	0.114718	0.698657	0.0492989	0.0243409	0.49374	0.0433774	0.0344265	0.0498508	0.0246686	0.88402			0.836706	0.631111	1.19638	1.01119		1.20977	0.528054
STR03	STR190521	1554	0.00102102	0.127829	0.00115097	0.126508	0.887097	0.989664	0.113375	0.785206	0.0401628	0.0323683	0.805929	0.0455352	0.0365661	0.0456657	0.0329463	0.881203			0.778484	0.613208	1.12852	1.13702		1.28314	0.477373
STR09	STR190521	297	0.0019219	0.183794	0.00216652	0.176909	0.88709	0.962538	0.118963	0.714956	0.0657044	0.0372432	0.566829	0.067476	0.0413119	0.0682619	0.0384859	0.892657			0.844734	0.689456	1.18266	1.03892		1.2287	0.582407
STR08	STR190521	809	0.000769412	0.114154	0.000867372	0.11059	0.887061	0.968777	0.117175	0.741971	0.0386621	0.0253387	0.655388	0.0282731	0.0372378	0.0394032	0.025364	0.891817			0.871258	0.730804	1.16093	1.01917		1.18319	0.636719
STR05	STR190521	158	0.00136984	0.152976	0.00154428	0.146246	0.887037	0.956008	0.121227	0.735585	0.0491735	0.0354689	0.721301	0.0386615	0.0503981	0.0516729	0.0381082	0.90366			0.85884	0.703033	1.16596	1.05083		1.22522	0.603793
STR05	STR190521	410	0.00760798	0.414102	0.00857697	0.387559	0.887024	0.935903	0.129892	0.557526	0.150645	0.0643022	0.426847	0.0780135	0.156717	0.165711	0.0733289	0.963266			0.882078	0.622276	1.33927	1.10001		1.47321	0.548896
STR03	STR190521	2079	0.000896783	0.116831	0.00101102	0.116749	0.887006	0.999301	0.112997	0.825622	0.0374348	0.0305015	0.814789	0.0331165	0.0386359	0.0396633	0.0327211	0.859856			0.814125	0.700893	1.10055	1.05953		1.16606	0.570615
STR07	STR190521	1608	0.000831852	0.130776	0.000937854	0.128148	0.886974	0.979908	0.114798	0.611222	0.0516101	0.0205221	0.397638	0.0248203	0.0530878	0.0543662	0.0214728	0.906504			0.839298	0.631313	1.27909	1.0534		1.3474	0.52986
STR08	STR190521	1541	0.00166056	0.176078	0.00187217	0.164259	0.88697	0.932873	0.13146	0.673059	0.0489946	0.0431536	0.880782	0.046892	0.0475816	0.057186	0.0412705	0.955409			0.931891	0.744246	1.21892	1.16719		1.42271	0.693556
STR03	STR190521	2078	0.00598712	0.343507	0.00675015	0.319081	0.886961	0.928891	0.133545	0.637611	0.0975376	0.0781549	0.801279	0.103489	0.0903804	0.109976	0.0808894	0.977581			0.885924	0.640102	1.25234	1.12752		1.41204	0.567082
STR01	STR190521	431	0.00053263	0.0916734	0.000600514	0.0916079	0.886957	0.999285	0.113046	0.796431	0.0310531	0.0218389	0.703277	0.0303158	0.0241148	0.0318134	0.0231096	0.86661			0.842113	0.728572	1.12054	1.02448		1.14797	0.61354
STR06	STR190521	1597	0.00121215	0.142408	0.00136664	0.138733	0.886957	0.974191	0.115952	0.751094	0.0455215	0.0339039	0.744789	0.0386096	0.048262	0.0499655	0.0348223	0.896492			0.819648	0.65051	1.15386	1.09762		1.2665	0.533189
STR06	STR190521	33	0.00751769	0.392014	0.008476	0.36326	0.886938	0.926652	0.134769	0.61474	0.125319	0.0763795	0.609479	0.123413	0.112382	0.137826	0.0844451	0.97178			0.831261	0.542037	1.27542	1.0998		1.40271	0.450574
STR09	STR190521	303	0.000996505	0.129628	0.00112356	0.126465	0.88692	0.975604	0.115682	0.745236	0.0418611	0.0303095	0.72405	0.0316724	0.0433774	0.0446485	0.0303804	0.898064			0.86361	0.725328	1.15839	1.06659		1.23552	0.6264
STR09	STR190521	58	0.0028179	0.23558	0.00317725	0.215799	0.886899	0.916031	0.140864	0.638054	0.0697343	0.0514505	0.737807	0.0599022	0.0688531	0.0751729	0.0533184	0.971988			0.914838	0.683218	1.2519	1.07799		1.34954	0.625034
STR01	STR190521	652	0.00183145	0.185365	0.00206501	0.169874	0.886897	0.916431	0.140628	0.669807	0.0528196	0.0441479	0.835823	0.0496077	0.0544306	0.0594815	0.0460626	0.95581			0.89085	0.67827	1.22187	1.12613		1.37598	0.604237
STR04	STR190521	376	0.00104979	0.137384	0.00118368	0.134192	0.886883	0.976764	0.115479	0.698935	0.0494373	0.027037	0.546894	0.0475451	0.0365202	0.0523867	0.0294326	0.89824			0.81713	0.604594	1.19614	1.05966		1.2675	0.494032
STR08	STR190521	233	0.000999095	0.15748	0.00112654	0.15665	0.886872	0.994733	0.11325	0.506253	0.0676755	0.0187969	0.27775	0.0675797	0.0213773	0.0680845	0.01868	0.910579			0.885145	0.691574	1.40545	1.00604		1.41395	0.612143
STR03	STR190521	1014	0.00104482	0.134769	0.0011781	0.129313	0.886869	0.959517	0.120156	0.722887	0.0470967	0.0282462	0.59975	0.0303568	0.047605	0.049526	0.0303568	0.894371			0.864328	0.722991	1.17616	1.05158		1.23682	0.624901
STR09	STR190521	1523	0.00884102	0.418095	0.00996884	0.374432	0.886865	0.895566	0.153967	0.635569	0.121656	0.0925289	0.760576	0.103968	0.136329	0.136831	0.103968	0.976012			0.869953	0.623754	1.25435	1.12473		1.41081	0.542637
STR03	STR190521	1154	0.00131709	0.165865	0.00148512	0.162403	0.886859	0.979132	0.115049	0.601613	0.0619351	0.0270763	0.437171	0.037946	0.0593337	0.0666807	0.0294731	0.931705			0.852515	0.584989	1.28926	1.07662		1.38805	0.498712
STR09	STR190521	494	0.00287194	0.238502	0.00323841	0.218131	0.886839	0.914591	0.141774	0.634459	0.0810558	0.045113	0.556567	0.0592137	0.0743613	0.08479	0.0508313	0.945168			0.892763	0.652239	1.25545	1.04607		1.31328	0.582295
STR01	STR190521	2042	0.000591494	0.0958074	0.000666974	0.0957652	0.886833	0.999559	0.113168	0.809771	0.0299891	0.0251129	0.8374	0.0261818	0.0310048	0.0331435	0.0257098	0.869364			0.837674	0.728655	1.11127	1.10518		1.22815	0.610375
STR06	STR190521	22	0.00103532	0.132254	0.00116746	0.128656	0.886808	0.972794	0.116416	0.743815	0.0402466	0.0327532	0.813813	0.0379202	0.0427464	0.0449154	0.0338645	0.905852			0.819758	0.63871	1.15949	1.116		1.294	0.523587
STR03	STR190521	2321	0.0022748	0.220574	0.00256516	0.208459	0.886806	0.945078	0.125814	0.587552	0.0731966	0.0395697	0.540595	0.0717524	0.0579539	0.0851522	0.0408412	0.978012			0.850281	0.547047	1.3046	1.16334		1.51769	0.465143
STR01	STR190521	1006	0.00101494	0.134991	0.00114454	0.130946	0.886769	0.970037	0.117128	0.699911	0.0438541	0.0294673	0.671939	0.0358278	0.0447847	0.0483525	0.0308128	0.920541			0.837282	0.632544	1.1953	1.10258		1.31792	0.529618
STR03	STR190521	1273	0.0344443	0.900481	0.0388435	0.724294	0.886746	0.804341	0.226073	0.533799	0.251773	0.174188	0.691844	0.196629	0.248374	0.250439	0.186822	1.057			1.01177	0.705283	1.36871	0.9947		1.36145	0.713584
STR09	STR190521	726	0.00080166	0.113604	0.000904061	0.113003	0.886733	0.994706	0.113391	0.780571	0.0375962	0.0271492	0.722125	0.0399348	0.0302954	0.0406467	0.0297067	0.877314			0.808799	0.662617	1.13186	1.08114		1.2237	0.535924
STR05	STR190521	494	0.00278352	0.236341	0.00313909	0.226748	0.886729	0.959409	0.120324	0.626217	0.0905837	0.0391251	0.431922	0.0842269	0.0607538	0.0951554	0.0440564	0.911047			0.815079	0.543964	1.26368	1.05047		1.32746	0.443374
STR06	STR190521	1707	0.00103817	0.139524	0.00117079	0.136997	0.886724	0.981891	0.114715	0.670164	0.0510754	0.0258801	0.506705	0.0475726	0.0317151	0.053209	0.0274238	0.906523			0.879859	0.688091	1.22155	1.04177		1.27257	0.605423
STR06	STR190521	512	0.00138042	0.150988	0.00155678	0.145889	0.886718	0.966233	0.118208	0.760919	0.0471858	0.0372487	0.789404	0.0468831	0.040678	0.0491647	0.0364841	0.894112			0.862185	0.723829	1.14639	1.04194		1.19446	0.624074
STR03	STR190521	684	0.0095614	0.464507	0.0107833	0.394352	0.886687	0.84897	0.188812	0.556862	0.133309	0.0913211	0.685032	0.146954	0.102799	0.154262	0.0980923	1.03394			0.92993	0.632921	1.34007	1.15717		1.55068	0.588572
STR03	STR190521	366	0.0012514	0.152401	0.00141134	0.148431	0.886678	0.973953	0.116277	0.677066	0.0574509	0.0277339	0.48274	0.0586438	0.0296669	0.0596737	0.0282344	0.894533			0.862869	0.719288	1.2153	1.03869		1.26232	0.620652
STR02	STR190521	728	0.0014994	0.163058	0.00169104	0.156154	0.886676	0.957659	0.120975	0.708673	0.0499745	0.0382015	0.764419	0.0433898	0.0475221	0.0584404	0.0422613	0.924615			0.896789	0.727168	1.18789	1.1694		1.38913	0.652117
STR05	STR190521	211	0.00853884	0.448212	0.0096308	0.41522	0.886618	0.926392	0.13518	0.534124	0.16536	0.0657473	0.397601	0.167763	0.0697288	0.167935	0.0681693	0.969704			0.943634	0.729943	1.36829	1.01557		1.3896	0.6888
STR06	STR190521	412	0.00121547	0.141837	0.00137091	0.137055	0.886616	0.966285	0.118291	0.759234	0.0465395	0.0332533	0.714518	0.0365413	0.0489515	0.0495355	0.0336551	0.888785			0.829528	0.679511	1.14766	1.06438		1.22154	0.563673
STR06	STR190521	1192	0.000739647	0.116988	0.000834242	0.114334	0.88661	0.977312	0.115638	0.679128	0.0394815	0.0238529	0.604154	0.0310256	0.0392991	0.0435288	0.0246668	0.923574			0.831771	0.606627	1.21346	1.10251		1.33785	0.504575
STR06	STR190521	103	0.00215144	0.212958	0.00242667	0.203108	0.886582	0.953746	0.122487	0.596146	0.0716202	0.0382476	0.534033	0.0489515	0.0779087	0.0817669	0.0439437	0.969154			0.83934	0.564128	1.29516	1.14167		1.47865	0.473495
STR01	STR190521	2047	0.00135056	0.168034	0.00152336	0.155988	0.886569	0.928316	0.134184	0.601079	0.0567904	0.0302796	0.533181	0.0344498	0.0537416	0.0628838	0.0314083	0.964935			0.952665	0.729487	1.28984	1.1073		1.42823	0.694957
STR07	STR190521	294	0.0011104	0.133228	0.00125253	0.13005	0.886528	0.976144	0.115953	0.786139	0.0399925	0.0353518	0.883961	0.0420566	0.0372304	0.0443023	0.0369114	0.884127			0.840163	0.709168	1.12785	1.10776		1.24939	0.595817
STR01	STR190521	1690	0.00222499	0.203642	0.00250981	0.191053	0.886514	0.938181	0.129231	0.674222	0.0656355	0.0431617	0.657596	0.0730335	0.0475407	0.074733	0.0457393	0.935878			0.844467	0.640826	1.21786	1.13861		1.38667	0.541156
STR07	STR190521	239	0.00136994	0.160806	0.00154534	0.150779	0.886496	0.937645	0.129504	0.665743	0.052983	0.0329212	0.621354	0.0330937	0.0544667	0.0567281	0.0327621	0.935962			0.918258	0.760021	1.22559	1.07069		1.31223	0.697895
STR03	STR190521	556	0.000743511	0.112997	0.000838711	0.110707	0.886493	0.979733	0.115302	0.731745	0.0390094	0.0242677	0.622098	0.0262172	0.0407057	0.0420006	0.0262172	0.892878			0.844236	0.696699	1.16901	1.07668		1.25865	0.588179
STR08	STR190521	984	0.000857861	0.12165	0.000967709	0.119344	0.886486	0.981046	0.115085	0.728457	0.0429623	0.0254238	0.591769	0.0448233	0.0289627	0.0460013	0.0270787	0.889434			0.824342	0.660806	1.17165	1.07074		1.25453	0.54473
STR05	STR190521	104	0.000930384	0.123142	0.00104954	0.121785	0.886467	0.988977	0.114067	0.771007	0.0432159	0.0274112	0.634285	0.0421135	0.0303769	0.0429206	0.0274928	0.871777			0.849369	0.727273	1.13886	0.993166		1.13108	0.617723
STR06	STR190521	1269	0.000805246	0.111138	0.000908397	0.110407	0.886447	0.993427	0.113743	0.819247	0.0351669	0.0291544	0.829031	0.033094	0.0337834	0.0376181	0.0303659	0.863926			0.830907	0.720238	1.10482	1.0697		1.18183	0.598451
STR01	STR190521	414	0.000878222	0.123938	0.000990729	0.121429	0.88644	0.979753	0.115351	0.718464	0.0408353	0.0273829	0.670569	0.0303158	0.0413397	0.0465314	0.0294415	0.908395			0.864819	0.700758	1.17977	1.13949		1.34434	0.606028
STR03	STR190521	569	0.00455436	0.303116	0.00513794	0.26749	0.886418	0.882467	0.163447	0.622901	0.0889422	0.0651973	0.73303	0.0827912	0.0827912	0.0986234	0.0687871	0.983253			0.915303	0.664444	1.26704	1.10885		1.40495	0.608168
STR08	STR190521	247	0.000660515	0.105279	0.00074516	0.103936	0.886407	0.987243	0.114307	0.748876	0.0318297	0.0264217	0.830093	0.0303419	0.0282731	0.0358653	0.0282731	0.90366			0.898053	0.769955	1.15557	1.12678		1.30207	0.691461
STR03	STR190521	474	0.000716855	0.121444	0.000808723	0.120069	0.886404	0.988682	0.114159	0.610786	0.0460206	0.019833	0.43096	0.0441553	0.028287	0.0517077	0.0219067	0.922075			0.838211	0.573933	1.27954	1.12358		1.43767	0.481077
STR06	STR190521	1164	0.00265579	0.219726	0.00299614	0.208317	0.886403	0.94808	0.1249	0.691261	0.064683	0.0522774	0.808209	0.0620512	0.0627406	0.0767283	0.0570531	0.939316			0.880369	0.682173	1.20276	1.18622		1.42674	0.600564
STR02	STR190521	1627	0.00198371	0.192641	0.00223795	0.185006	0.886393	0.960369	0.120322	0.671725	0.0707195	0.0357148	0.505021	0.0723163	0.0461447	0.07294	0.0370803	0.904974			0.813098	0.594456	1.22012	1.0314		1.25843	0.483351
STR02	STR190521	1159	0.00107297	0.142159	0.00121053	0.134483	0.886364	0.946001	0.125814	0.667182	0.0445411	0.0306715	0.688611	0.0468334	0.0337476	0.0484464	0.0337476	0.94505			0.88209	0.678871	1.22427	1.08768		1.33161	0.598826
STR04	STR190521	62	0.000607273	0.103987	0.000685141	0.102521	0.886348	0.9859	0.114523	0.705724	0.0352523	0.0219334	0.622183	0.023428	0.035142	0.0384517	0.0223426	0.909205			0.887716	0.737601	1.19037	1.09076		1.29841	0.65478
STR02	STR190521	706	0.00878201	0.467052	0.0099081	0.418456	0.886346	0.895952	0.154088	0.505909	0.119575	0.093511	0.782027	0.143255	0.121216	0.151636	0.110732	1.09592			0.882994	0.505736	1.40593	1.26812		1.78289	0.446562
STR07	STR190521	1055	0.00589331	0.36415	0.00664911	0.331686	0.886331	0.910849	0.144459	0.55848	0.134199	0.0559141	0.416651	0.12548	0.0868709	0.141581	0.062273	0.957722			0.857425	0.540642	1.33812	1.05501		1.41174	0.46356
STR01	STR190521	1533	0.00832981	0.395061	0.0093984	0.371461	0.886302	0.940263	0.128436	0.670683	0.132831	0.0798446	0.601099	0.111617	0.117818	0.143313	0.0905353	0.928787			0.860941	0.63342	1.22107	1.07891		1.31743	0.545337
STR02	STR190521	1809	0.00114222	0.139474	0.00128879	0.131132	0.886272	0.940188	0.128498	0.737861	0.0413508	0.0351703	0.850536	0.0413236	0.0358138	0.0444482	0.0358138	0.911342			0.904061	0.771795	1.16416	1.07491		1.25136	0.69775
STR03	STR190521	939	0.00268178	0.22424	0.00302593	0.206333	0.886267	0.920143	0.138968	0.670206	0.065318	0.0522757	0.800326	0.0627834	0.0696826	0.0713166	0.0528722	0.95345			0.846405	0.612991	1.22151	1.09184		1.33368	0.518838
STR01	STR190521	1428	0.000798944	0.11684	0.000901483	0.116064	0.886256	0.993353	0.113938	0.735429	0.039797	0.0255609	0.642281	0.0434067	0.0289378	0.0440634	0.0284979	0.89385			0.807527	0.636054	1.16608	1.1072		1.29109	0.513631
STR03	STR190521	1384	0.00331914	0.269273	0.00374516	0.252524	0.886248	0.937802	0.129646	0.575243	0.0810217	0.0521597	0.643774	0.0910704	0.0641632	0.0945804	0.0616253	1.01092			0.867314	0.568019	1.31848	1.16735		1.53913	0.492651
STR06	STR190521	332	0.000995862	0.138981	0.00112373	0.135318	0.88621	0.973644	0.116803	0.647882	0.0530448	0.0239038	0.450633	0.0475726	0.0358518	0.0534096	0.0255295	0.903079			0.832978	0.583891	1.24237	1.00688		1.25092	0.486368
STR01	STR190521	1943	0.00112745	0.138859	0.00127224	0.136971	0.886194	0.986399	0.114616	0.734776	0.0416453	0.0344699	0.827703	0.0378947	0.0406507	0.0481015	0.0378947	0.912166			0.883943	0.731895	1.1666	1.15503		1.34746	0.646954
STR05	STR190521	1263	0.00917467	0.438858	0.0103529	0.409768	0.886193	0.933715	0.131703	0.598623	0.154128	0.0757915	0.491745	0.101487	0.157408	0.166051	0.082974	0.954374			0.847562	0.574323	1.29248	1.07736		1.39247	0.486774
STR09	STR190521	1423	0.00195651	0.194228	0.00220777	0.178339	0.886193	0.918197	0.140156	0.65173	0.0627207	0.0397173	0.633241	0.0495742	0.067476	0.0683694	0.0410573	0.948026			0.829678	0.584892	1.2387	1.09006		1.35026	0.485272
STR01	STR190521	463	0.00060621	0.101221	0.000684063	0.0995448	0.88619	0.983436	0.115009	0.743512	0.0320767	0.0240627	0.750162	0.0282488	0.0282488	0.0354146	0.0273779	0.901519			0.895803	0.759666	1.15973	1.10406		1.28041	0.680511
STR07	STR190521	123	0.00104005	0.141975	0.00117362	0.139825	0.886189	0.984856	0.114814	0.648401	0.0494716	0.0267676	0.541071	0.0523984	0.0310253	0.0568537	0.0297434	0.931113			0.850925	0.639766	1.24188	1.14922		1.42719	0.544393
STR05	STR190521	422	0.00656368	0.390334	0.00740684	0.328637	0.886165	0.841938	0.194787	0.541357	0.0988932	0.0845068	0.854526	0.0918212	0.101487	0.119612	0.0917068	1.06416			1.00962	0.704363	1.35912	1.20951		1.64387	0.711138
STR05	STR190521	687	0.00057863	0.102026	0.000652984	0.101835	0.886131	0.998129	0.113884	0.698533	0.0419512	0.0175617	0.418622	0.0241635	0.0379712	0.0413828	0.0178438	0.857177			0.82101	0.630649	1.19648	0.98645		1.18027	0.517769
STR01	STR190521	74	0.00475047	0.303041	0.00536095	0.278089	0.886124	0.917662	0.140525	0.650044	0.0932939	0.0648326	0.694928	0.0771675	0.104038	0.104366	0.0729896	0.958224			0.83618	0.59171	1.2403	1.11868		1.38751	0.494776
STR08	STR190521	257	0.0016539	0.167861	0.00186647	0.162377	0.886115	0.967334	0.118477	0.737602	0.0483202	0.0435804	0.901909	0.0551671	0.0489608	0.0560055	0.0464488	0.913273			0.806031	0.612324	1.16436	1.15905		1.34956	0.493552
STR06	STR190521	1004	0.00141275	0.158551	0.00159433	0.155173	0.886106	0.978692	0.11587	0.706209	0.0551432	0.0326199	0.591549	0.0551566	0.040678	0.0614082	0.0351014	0.903293			0.827214	0.629661	1.18996	1.11361		1.32516	0.520865
STR04	STR190521	522	0.000923492	0.126262	0.00104219	0.124835	0.886105	0.988704	0.114454	0.727948	0.0455324	0.0258239	0.567154	0.0434107	0.0337639	0.0486897	0.0296679	0.884726			0.818025	0.630062	1.17206	1.06934		1.25333	0.515406
STR07	STR190521	660	0.00124255	0.151362	0.00140226	0.147283	0.886102	0.973056	0.117042	0.68154	0.0544193	0.0290717	0.534217	0.0310253	0.0523984	0.0592648	0.0298849	0.906455			0.907186	0.764327	1.21131	1.08904		1.31916	0.693387
STR04	STR190521	440	0.00246708	0.230722	0.00278424	0.212015	0.886085	0.918919	0.139824	0.582393	0.0790064	0.0397586	0.503232	0.0475451	0.0771747	0.086909	0.0423822	0.971337			0.92496	0.67236	1.31036	1.10002		1.44143	0.621906
STR09	STR190521	1177	0.00087372	0.122103	0.000986076	0.121858	0.886058	0.997994	0.11396	0.736429	0.0385503	0.0288572	0.74856	0.033738	0.0378692	0.0424941	0.0331068	0.905706			0.852587	0.683859	1.16529	1.1023		1.2845	0.583049
STR06	STR190521	289	0.000643151	0.103003	0.000725862	0.102735	0.886051	0.997396	0.113979	0.76177	0.0378145	0.0216553	0.572673	0.0227521	0.0372307	0.0376371	0.0223103	0.86601			0.858603	0.759259	1.14574	0.995308		1.14037	0.651903
STR01	STR190521	1764	0.00126606	0.14937	0.00142889	0.140138	0.886047	0.938194	0.129636	0.713081	0.0451871	0.035674	0.789473	0.0413397	0.0427177	0.049932	0.0380526	0.923622			0.8885	0.716935	1.18422	1.10501		1.30857	0.636997
STR01	STR190521	1617	0.00578724	0.381603	0.0065316	0.348558	0.886038	0.913405	0.143129	0.49941	0.149094	0.0494223	0.331485	0.0957703	0.130909	0.152344	0.0540659	0.96114			0.841725	0.461605	1.41505	1.0218		1.4459	0.388545
STR09	STR190521	1302	0.00232154	0.22544	0.00262021	0.193729	0.886014	0.859339	0.181048	0.574019	0.0712736	0.0414723	0.581875	0.0709187	0.0461316	0.0753147	0.0449079	0.999769			0.963004	0.709607	1.31989	1.0567		1.39472	0.683355
STR05	STR190521	381	0.000700171	0.110715	0.000790254	0.109694	0.886007	0.990778	0.114365	0.717792	0.0404659	0.0220305	0.544422	0.0255442	0.0407327	0.0432359	0.0243369	0.885773			0.835248	0.672927	1.18032	1.06845		1.26112	0.562061
STR09	STR190521	892	0.00228077	0.209082	0.00257423	0.195432	0.886004	0.934713	0.131368	0.65563	0.0676715	0.0429128	0.634133	0.0667875	0.0488857	0.0709721	0.0467957	0.945352			0.903762	0.698563	1.23501	1.04877		1.29525	0.631334
STR03	STR190521	209	0.000810151	0.113026	0.000914395	0.11226	0.885997	0.993217	0.114205	0.796925	0.0370255	0.0278596	0.752445	0.0324266	0.0386359	0.039825	0.0283021	0.870972			0.795259	0.646657	1.12019	1.07561		1.20489	0.51426
STR06	STR190521	1195	0.00195417	0.210114	0.00220563	0.19723	0.885991	0.938683	0.129452	0.556241	0.0796315	0.0312455	0.392377	0.0765298	0.0372307	0.0784044	0.0323059	0.947508			0.923492	0.685852	1.34081	0.984591		1.32015	0.633379
STR03	STR190521	573	0.00270748	0.226971	0.00305592	0.207771	0.885981	0.91541	0.141971	0.660445	0.0694096	0.0496657	0.715544	0.0614035	0.0683028	0.0771979	0.0521052	0.953055			0.874941	0.645557	1.2305	1.11221		1.36857	0.564824
STR06	STR190521	939	0.00164709	0.173079	0.0018591	0.162696	0.885963	0.940011	0.128854	0.690938	0.0508858	0.0412128	0.809907	0.0496409	0.0489515	0.0579555	0.0407132	0.93964			0.87775	0.677817	1.20304	1.13893		1.37018	0.594954
STR01	STR190521	1703	0.000966044	0.130355	0.00109042	0.128742	0.885938	0.987627	0.114731	0.714415	0.049706	0.0247456	0.49784	0.0468517	0.0289378	0.0514906	0.0269726	0.875435			0.859982	0.712535	1.18311	1.0359		1.22559	0.612767
STR01	STR190521	1255	0.00255729	0.219007	0.00288674	0.20553	0.885874	0.938462	0.12966	0.669995	0.0722471	0.0450681	0.623805	0.0695885	0.0523636	0.0807066	0.0486366	0.933415			0.897924	0.701798	1.2217	1.11709		1.36475	0.630161
STR03	STR190521	1493	0.00141134	0.155732	0.00159317	0.149764	0.885868	0.961673	0.120396	0.73128	0.047274	0.0380118	0.804074	0.0510546	0.0413956	0.0513521	0.0413956	0.913002			0.84225	0.667793	1.16939	1.08626		1.27026	0.562448
STR07	STR190521	1476	0.00122829	0.1455	0.00138658	0.14151	0.885842	0.972581	0.117405	0.7291	0.04598	0.0340127	0.739728	0.0496405	0.0386093	0.0525478	0.0376375	0.909455			0.824362	0.640873	1.17113	1.14284		1.33842	0.528311
STR08	STR190521	766	0.242419	2.73985	0.273664	2.16486	0.885826	0.790136	0.238912	0.405808	0.80954	0.381275	0.470977	0.562705	0.845436	0.866693	0.457263	1.15041			0.972863	0.509571	1.56978	1.0706		1.68061	0.495743
STR06	STR190521	1174	0.000656461	0.0999392	0.000741073	0.0999671	0.885824	1.00028	0.114176	0.825938	0.0320303	0.026095	0.814697	0.033094	0.0268888	0.0351556	0.0268888	0.859687			0.833065	0.737714	1.10034	1.09757		1.2077	0.614564
STR02	STR190521	152	0.00101178	0.125866	0.00114222	0.122549	0.885797	0.97364	0.117205	0.802555	0.0373387	0.0345013	0.924007	0.03788	0.0385687	0.0389603	0.0363634	0.876019			0.823209	0.692532	1.11625	1.04343		1.16473	0.570099
STR05	STR190521	741	0.00530442	0.388994	0.00598839	0.312026	0.885785	0.802135	0.228464	0.440516	0.123051	0.0548863	0.446045	0.0621346	0.122888	0.122958	0.0619102	1.09307			1.0512	0.694694	1.50667	0.999247		1.50554	0.730266
STR03	STR190521	1801	0.0035143	0.254735	0.00396745	0.235693	0.885783	0.925247	0.136505	0.680568	0.0706583	0.0633266	0.896237	0.0752021	0.0724423	0.0824513	0.067719	0.950611			0.862664	0.645085	1.21217	1.1669		1.41449	0.556492
STR01	STR190521	1244	0.00165296	0.181427	0.0018661	0.175344	0.88578	0.966473	0.119039	0.631056	0.067563	0.0311503	0.461056	0.0420287	0.0682105	0.0733125	0.0334921	0.918958			0.822878	0.576586	1.25883	1.0851		1.36595	0.474459
STR06	STR190521	98	0.00263915	0.215785	0.0029795	0.204645	0.885769	0.948376	0.125355	0.71225	0.0696281	0.0482603	0.693116	0.0620512	0.0634301	0.0769479	0.0516396	0.915208			0.859829	0.670531	1.18491	1.10513		1.30947	0.576542
STR08	STR190521	1208	0.00112083	0.17467	0.00126539	0.134328	0.885757	0.769039	0.257671	0.461648	0.0439699	0.032456	0.738142	0.0413753	0.035169	0.0478259	0.0321651	1.14274			1.14098	0.770261	1.47179	1.0877		1.60086	0.878849
STR02	STR190521	352	0.000742823	0.120328	0.00083864	0.1179	0.885747	0.979825	0.116021	0.644708	0.0473344	0.0199811	0.422125	0.0468334	0.0213505	0.0476816	0.0206375	0.893761			0.882377	0.742884	1.24543	1.00733		1.25456	0.655504
STR09	STR190521	811	0.0029696	0.228361	0.00335266	0.214507	0.885747	0.939335	0.12936	0.715591	0.0620865	0.0608992	0.980878	0.0688531	0.0654104	0.0708886	0.0612655	0.928404			0.850421	0.659368	1.18214	1.14177		1.34973	0.56074
STR01	STR190521	1234	0.00130641	0.17072	0.00147494	0.16664	0.885742	0.976098	0.116731	0.563274	0.0634749	0.0262053	0.412845	0.0661435	0.0296268	0.0687098	0.0277559	0.951829			0.891301	0.666667	1.33242	1.08247		1.4423	0.594201
STR04	STR190521	592	0.00100468	0.13148	0.0011343	0.127636	0.885726	0.970764	0.117954	0.730328	0.0413225	0.0309566	0.749145	0.034453	0.0372092	0.0477891	0.0337461	0.909532			0.917361	0.783704	1.17015	1.15649		1.35327	0.718939
STR03	STR190521	443	0.000649263	0.107617	0.000733039	0.10686	0.885714	0.992967	0.114502	0.704484	0.038818	0.021296	0.54861	0.0213877	0.0393258	0.0399265	0.0213877	0.895105			0.886266	0.77193	1.19142	1.02855		1.22544	0.684135
STR02	STR190521	650	0.00262787	0.228996	0.00296702	0.213811	0.885691	0.933686	0.132151	0.629733	0.0778512	0.0429782	0.552056	0.0826472	0.0516545	0.0828306	0.0470647	0.947602			0.852545	0.615555	1.26015	1.06396		1.34075	0.524789
STR05	STR190521	212	0.000439454	0.0857346	0.000496173	0.0853598	0.885687	0.995628	0.114397	0.751296	0.0253289	0.0220905	0.872146	0.0220923	0.0241635	0.0305178	0.0220904	0.904002			0.926745	0.823215	1.1537	1.20486		1.39005	0.76291
STR03	STR190521	1360	0.00124283	0.142269	0.00140325	0.13914	0.885685	0.978006	0.116411	0.771623	0.0449064	0.0352383	0.784705	0.0434654	0.0448453	0.04757	0.0355869	0.887573			0.805501	0.637607	1.13841	1.05931		1.20593	0.513593
STR06	STR190521	140	0.00098683	0.129537	0.00111422	0.125426	0.885666	0.968265	0.118657	0.739036	0.0370715	0.0338931	0.914263	0.0351623	0.0372307	0.0425904	0.0351623	0.912685			0.894677	0.753812	1.16323	1.14887		1.33641	0.674419
STR01	STR190521	816	0.000676468	0.109017	0.000763815	0.108431	0.885643	0.994627	0.114483	0.715274	0.0395244	0.0217917	0.551349	0.0234258	0.0392727	0.0431654	0.0230888	0.888971			0.86937	0.735294	1.1824	1.09212		1.29132	0.639243
STR01	STR190521	427	0.0104765	0.435304	0.0118294	0.404441	0.885629	0.929099	0.134564	0.694766	0.140825	0.0947209	0.672615	0.144689	0.119885	0.14522	0.101941	0.924034			0.822651	0.603968	1.19972	1.03121		1.23716	0.496855
STR05	STR190521	183	0.0160143	0.596548	0.0180824	0.534288	0.885629	0.895633	0.154833	0.565494	0.192095	0.106146	0.552567	0.129792	0.2154	0.215559	0.119618	1.00011			0.86408	0.572814	1.3298	1.12215		1.49223	0.494958
STR01	STR190521	586	0.000702103	0.116783	0.000792773	0.116334	0.885629	0.996158	0.114436	0.646921	0.0446738	0.0200105	0.447925	0.0434067	0.0213589	0.0449592	0.0213589	0.902715			0.901582	0.757297	1.24329	1.00639		1.25124	0.682765
STR09	STR190521	904	0.000539497	0.0974946	0.000609186	0.0952484	0.885603	0.976961	0.116694	0.713244	0.0313044	0.0219429	0.700951	0.0296068	0.0227215	0.03527	0.0218115	0.915489			0.931566	0.801973	1.18408	1.12668		1.33408	0.747091
STR03	STR190521	2257	0.00155795	0.167037	0.00175929	0.154759	0.885552	0.9265	0.136017	0.70168	0.0497192	0.0398969	0.802444	0.0448453	0.0524345	0.0535838	0.0403092	0.931957			0.858538	0.662551	1.1938	1.07773		1.28659	0.568825
STR03	STR190521	522	0.00911158	0.43833	0.0102892	0.378887	0.885548	0.864388	0.177454	0.595938	0.111734	0.103829	0.929245	0.115218	0.116598	0.127851	0.109708	1.01671			0.945429	0.678241	1.29539	1.14424		1.48223	0.641229
STR09	STR190521	1333	0.00473174	0.344137	0.0053433	0.302763	0.885547	0.879774	0.165994	0.502075	0.125467	0.0480176	0.38271	0.119804	0.0743613	0.125705	0.049769	0.991835			0.886194	0.53113	1.41129	1.0019		1.41397	0.470684
STR08	STR190521	138	0.00261591	0.231932	0.00295401	0.219606	0.885544	0.946859	0.126191	0.6111	0.0737219	0.0451789	0.61283	0.0696485	0.0730964	0.0799477	0.0533943	0.975315			0.812399	0.513824	1.27922	1.08445		1.38725	0.41743
STR08	STR190521	1707	0.000599647	0.0993869	0.000677159	0.0994247	0.885534	1.00038	0.114467	0.762864	0.0348298	0.0219207	0.629368	0.0337899	0.0248252	0.0364961	0.0240726	0.875648			0.847793	0.714853	1.14492	1.04784		1.1997	0.606047
STR09	STR190521	788	0.00155496	0.166572	0.00175597	0.156257	0.885529	0.938073	0.130148	0.704249	0.0514905	0.0384506	0.746751	0.0509513	0.0399348	0.0547241	0.0398955	0.926006			0.916378	0.764212	1.19162	1.0628		1.26645	0.700308
[truncated: 12,277 more rows]

## Sheet: ST281202
Clast N°	Area	Perim.	CH Area	CH Perim.	Solidity	Convexity	Concavity Index	Form Factor	Major axis	Minor axis	Axial ratio	BX width	BY height	Feret d	MinFeret d	rectangularity			RECTANGULARITY	COMPACTNESS	CIRCULARITY	ELONGATION		EloxCirc	RecxComp
[truncated: 3,022 more rows]

[truncated: 3 more sheets: ST301202, ST814, Etna Ash]
