# Supplementary material for: Physical and morphological characterization of the 19 May 2021 ash cloud deposit at Stromboli (Italy)
Source: Sci Rep. 2022 Jun 24;12:10777. doi: 10.1038/s41598-022-14908-1 (PMC9232538; doi:10.1038/s41598-022-14908-1)
Supplement: Supplementary file 4 — Supplementary Information 3. [file 41598_2022_14908_MOESM4_ESM.xlsx]

## Sheet: Glass composition EDX
Table SI 2 : Groundmass glass composition in apparently not altered . The first row of each block indicate the sample name.
	Not-normalized															Normalized
Sample	NaO	MgO	Al2O3	Si02	P2O5	Cl	K2O	CaO	TiO2	MnO	FeO	Ba	Total			NaO	MgO	Al2O3	Si02	P2O5	K2O	CaO	TiO2	MnO	FeO		CaO/Al2O3	FeO/MgO
STR01	2.01	4.26	17.02	53.57	1.01	0	3.98	8.37	1.52	0.25	9.18		101.19			1.98636	4.2099	16.8198	52.94	0.998122	3.93319	8.27157	1.50212	0.24706	9.07204		0.491774	2.15493
ST01_02	3.36	3.53	16.13	54.31	1.13	0	4.32	7.32	1.75	0.11	9.77		101.72			3.30319	3.47031	15.8573	53.3917	1.11089	4.24695	7.19622	1.72041	0.10814	9.6048		0.453813	2.76771
ST01_03	3.17	3.71	16.31	53.69	0.93		3.9	7.53	1.72	0.21	9.42		100.6			3.15109	3.68787	16.2127	53.3698	0.924453	3.87674	7.48509	1.70974	0.208748	9.36382		0.46168	2.53908
ST01_04	3.46	3.49	16.08	53.33	1.23	0	4.28	7.21	1.71	0.24	9.41		100.43			3.44519	3.47506	16.0112	53.1017	1.22473	4.26167	7.17913	1.70268	0.238972	9.36971		0.448383	2.69628
ST01_05	3.18	3.54	15.95	53.63	1.07	0	4.78	6.13	1.66	0.22	9.71		99.87			3.18414	3.54461	15.9708	53.6998	1.07139	4.78622	6.13798	1.66216	0.220286	9.72264		0.384326	2.74294
ST01_06	1.12	3.64	16.46	54.92	1.06	0	3.62	7.33	1.69	0.09	9.9		99.82			1.12202	3.64656	16.4897	55.019	1.06191	3.62653	7.34322	1.69305	0.0901623	9.91785		0.445322	2.71978
ST01_07	2.59	6.27	18.64	49.46	0.65	0	1.89	11.18	1.01	0.19	7.46		99.35			2.60695	6.31102	18.762	49.7836	0.654253	1.90237	11.2531	1.01661	0.191243	7.50881		0.599785	1.18979
ST01_07bis	2.57	6.15	18.97	49.87	0.46	0	1.8	11.21	0.93	0.17	7.43		99.55			2.58162	6.1778	19.0558	50.0954	0.462079	1.80814	11.2607	0.934204	0.170768	7.46359		0.590933	1.20813
ST01_08	3.38	3.7	15.93	53.78	0.72	0	3.86	7.22	1.52	0.15	9.21		99.46			3.39835	3.72009	16.0165	54.072	0.723909	3.88096	7.2592	1.52825	0.150814	9.26		0.453233	2.48919
ST01_09	3.3	3.52	15.78	53.31	1.12	0	4.14	7.14	1.75	0.18	9.28		99.52			3.31592	3.53698	15.8561	53.5671	1.1254	4.15997	7.17444	1.75844	0.180868	9.32476		0.452471	2.63636
ST01_10	5.76	3.39	15.97	50.32	0.98		5.46	7.91	1.43	0.18	8.56		99.97			5.76173	3.39102	15.9748	50.3351	0.980294	5.46164	7.91237	1.43043	0.180054	8.56257		0.495304	2.52507
STR02	3.38	3.65	15.91	52.98	1.1	0	4.17	7.41	1.67	0.16	9.48		99.91			3.38304	3.65329	15.9243	53.0277	1.10099	4.17376	7.41668	1.6715	0.160144	9.48854		0.465745	2.59726
ST02_02	3.35	3.56	15.82	52.88	1.02	0	4.12	7.26	1.72	0.18	9.39		99.3			3.37362	3.5851	15.9315	53.2528	1.02719	4.14904	7.31118	1.73212	0.181269	9.45619		0.458913	2.63764
ST02_03	3.47	3.43	15.69	53.3	1.15	0	4.21	7.24	1.68	0.19	9.67		100.02			3.46931	3.42931	15.6869	53.2893	1.14977	4.20916	7.23855	1.67966	0.189962	9.66807		0.46144	2.81924
ST02_04	2	3.67	16.47	53.71	1.06	0	3.82	7.52	1.59	0.17	9.33		99.33			2.01349	3.69475	16.5811	54.0723	1.06715	3.84577	7.57072	1.60072	0.171147	9.39293		0.456588	2.54223
ST02_05	2.53	6.17	18.24	51		0	2.12	11.07	0.98	0.14	7.55		99.81			2.53482	6.18175	18.2747	51.0971		2.12404	11.0911	0.981866	0.140267	7.56437		0.606908	1.22366
ST02_05bis	2.52	5.89	18.24	50.86	0.51	0	2.08	10.89	0.99	0.21	7.5		99.69			2.52784	5.90832	18.2967	51.0182	0.511586	2.08647	10.9239	0.993079	0.210653	7.52332		0.597039	1.27334
ST02_06	3.31	3.46	15.88	52.61	1.2	0	4.16	7.27	1.69	0.12	9.27		98.97			3.34445	3.49601	16.0453	53.1575	1.21249	4.20329	7.34566	1.70759	0.121249	9.36647		0.457809	2.67919
ST02_07	2.76	3.6	16.07	53.46	0.95	0	4.2	7.4	1.72	0.18	9.54		99.87			2.76359	3.60469	16.0909	53.5296	0.951237	4.20547	7.40963	1.72224	0.180234	9.55242		0.460485	2.65
ST02_08	3.07	3.52	15.71	52.51	1.01	0	4.4	7.19	1.63	0.16	9.38		98.58			3.11422	3.5707	15.9363	53.2664	1.02455	4.46338	7.29357	1.65348	0.162305	9.51511		0.45767	2.66477
ST02_09	0.19	3.72	17.04	55.19	1.18	0	1.44	6.97	1.75	0.16	9.8		97.43			0.195012	3.81813	17.4895	56.6458	1.21113	1.47798	7.15385	1.79616	0.16422	10.0585		0.409038	2.63441
ST02_10	3.4	3.51	15.83	52.73	0.97	0	4.18	7.13	1.8	0.22	9.62		99.4			3.42052	3.53119	15.9256	53.0483	0.975855	4.20523	7.17304	1.81087	0.221328	9.67807		0.450411	2.74074
STR03	2.64	3.75	16.23	52.78	1.09	0	4.97	6.71	1.51	0.14	9.39		99.2			2.66129	3.78024	16.3609	53.2056	1.09879	5.01008	6.76411	1.52218	0.141129	9.46573		0.413432	2.504
ST03_02	3.47	3.69	16.26	52.02	1.07	0	4.13	7.29	1.7	0.18	9.32		99.14			3.5001	3.72201	16.401	52.4713	1.07928	4.16583	7.35324	1.71475	0.181561	9.40085		0.448339	2.52575
ST03_03	3.48	3.54	16.07	53.13	1.01	0	4.1	7.35	1.65	0.11	9.21		99.65			3.49222	3.55243	16.1264	53.3166	1.01355	4.1144	7.37582	1.6558	0.110386	9.24235		0.457374	2.60169
ST03_04	3.19	3.62	16.17	53.18	1.1	0	4.14	7.35	1.72	0.2	9.52		100.2			3.18363	3.61277	16.1377	53.0739	1.0978	4.13174	7.33533	1.71657	0.199601	9.501		0.454545	2.62983
ST03_05	3.43	3.91	16.42	53.14	0.93		3.97	7.53	1.51	0.19	9.25		100.28			3.42042	3.89908	16.3742	52.9916	0.927403	3.95892	7.50897	1.50578	0.189469	9.22417		0.458587	2.36573
ST03_06	3.27	3.46	15.81	52.98	1.17		4.26	7.29	1.66	0.17	9.6		99.68			3.2805	3.47111	15.8608	53.1501	1.17376	4.27368	7.3134	1.66533	0.170546	9.63082		0.461101	2.77457
ST03_07	3.46	3.5	16.01	52.33	1.17	0	4.35	7.22	1.64	0.24	9.24		99.16			3.48931	3.52965	16.1456	52.7733	1.17991	4.38685	7.28116	1.65389	0.242033	9.31827		0.450968	2.64
ST03_08	3.22	3.53	15.8	52.94	0.97	0	4.13	7.24	1.7	0.21	9.49		99.24			3.24466	3.55703	15.921	53.3454	0.977428	4.16163	7.29545	1.71302	0.211608	9.56268		0.458228	2.68839
ST03_09	3.32	3.39	15.57	53.1	1.03	0	4.23	7.11	1.68	0.19	9.52		99.13			3.34914	3.41975	15.7066	53.566	1.03904	4.26712	7.1724	1.69474	0.191668	9.60355		0.456647	2.80826
ST03_10	0.72	3.88	16.86	52.97	1.16		4.47	7.78	1.54	0.18	9.52		99.09			0.726612	3.91563	17.0148	53.4565	1.17065	4.51105	7.85145	1.55414	0.181653	9.60743		0.461447	2.45361
ST0R4	1.76	3.73	15.96	52.1	0.92	0	3.79	8.1	1.58	0.1	9.68		97.72			1.80106	3.81703	16.3324	53.3156	0.941465	3.87843	8.28899	1.61686	0.102333	9.90585		0.507519	2.59517
ST04_02	2.95	3.47	15.59	52.82	1.04	0	4.07	7.19	1.58	0.18	9.96		98.85			2.98432	3.51037	15.7714	53.4345	1.0521	4.11735	7.27365	1.59838	0.182094	10.0759		0.461193	2.87032
ST04_03	4.74	3.73	16	51.26	1.04	0	6.48	4.5	1.47	0.07	9.49		98.79			4.79806	3.77569	16.196	51.8878	1.05274	6.55937	4.55512	1.488	0.0708574	9.60624		0.28125	2.54424
ST04_04	4	3.2	15.41	52.14	0.94	0	6.09	4.97	1.75	0.19	9.92		98.6			4.0568	3.24544	15.6288	52.8803	0.953347	6.17647	5.04057	1.77485	0.192698	10.0609		0.322518	3.1
ST04_05	5.13	3.41	15.24	50.65	1.02	0	5.5	6.91	1.55	0.24	9.51		99.16			5.17346	3.43889	15.3691	51.0791	1.02864	5.54659	6.96854	1.56313	0.242033	9.59056		0.453412	2.78886
ST04_06	3.19	3.3	15.25	52.3	1.09	0	4.42	7.34	1.79	0.21	9.94		98.83			3.22776	3.33907	15.4305	52.9192	1.1029	4.47233	7.42689	1.81119	0.212486	10.0577		0.481311	3.01212
ST04_07	3.21	3.54	15.53	51.57	1.01	0	3.98	7.67	1.68	0.17	9.69		98.05			3.27384	3.6104	15.8389	52.5956	1.03009	4.05915	7.82254	1.71341	0.173381	9.88271		0.493883	2.73729
ST04_08	3.14	3.46	15.69	51.82	1.04	0	3.99	7.75	1.56	0.21	9.52		98.18			3.19821	3.52414	15.9809	52.7806	1.05928	4.06396	7.89366	1.58892	0.213893	9.69648		0.493945	2.75145
ST04_09	3.08	3.26	15.83	52.33	1.06	0	4.43	7.47	1.72	0.15	9.43		98.78			3.11804	3.30026	16.0255	52.9763	1.07309	4.48471	7.56226	1.74124	0.151853	9.54647		0.471889	2.89264
ST04_10	3.2	3.38	15.84	52.03	1.02	0	4.61	7.37	1.83	0.14	9.63		99.03			3.23134	3.41311	15.9952	52.5396	1.02999	4.65516	7.44219	1.84792	0.141371	9.72433		0.465278	2.84911
STR05	3.24	3.37	15.54	52.31	0.94	0	4.09	7.57	1.66	0.21	9.6		98.53			3.28834	3.42028	15.7718	53.0904	0.954024	4.15102	7.68294	1.68477	0.213133	9.74323		0.48713	2.84866
ST05_02	3.04	3.32	15.65	52.67	1.11	0	4.26	7.17	1.81	0.28	10.1		99.41			3.05804	3.3397	15.7429	52.9826	1.11659	4.28528	7.21255	1.82074	0.281662	10.1599		0.458147	3.04217
ST05_03	4.36	3.44	15.48	51.36	1.06	0	5.76	5.63	1.57	0.18	9.33		98.18			4.44082	3.50377	15.767	52.3121	1.07965	5.86678	5.73437	1.5991	0.183337	9.50295		0.363695	2.71221
ST05_04	3.43	3.53	15.82	52.36	1.03	0	4.22	7.36	1.72	0.09	9.19		98.74			3.47377	3.57505	16.0219	53.0282	1.04314	4.27385	7.45392	1.74195	0.0911485	9.30727		0.465234	2.6034
ST05_05	3.18	3.69	15.8	51.61	0.93	0	3.84	8.21	1.59	0.12	9.23		98.2			3.23829	3.75764	16.0896	52.556	0.947047	3.91039	8.36049	1.61914	0.1222	9.39919		0.51962	2.50136
ST05_06	3.15	3.41	15.58	52.61	0.93	0	4.26	7.42	1.72	0.22	9.33		98.63			3.19375	3.45737	15.7964	53.3408	0.942918	4.31917	7.52307	1.74389	0.223056	9.4596		0.476252	2.73607
ST05_07	3.13	3.43	15.03	52.2	1.1	0	4.29	7.48	1.68	0.16	9.93		98.42			3.18025	3.48506	15.2713	53.038	1.11766	4.35887	7.60008	1.70697	0.162569	10.0894		0.497671	2.89504
ST05_08	3.11	3.42	15.55	52.33	1.05	0	4.15	7.32	1.77	0.24	9.72		98.65			3.15256	3.4668	15.7628	53.0461	1.06437	4.20679	7.42017	1.79422	0.243284	9.85302		0.47074	2.84211
ST05_09	3.48	3.58	16.27	52.08	1.1	0	4.3	7.51	1.51	0.1	9.13		99.06			3.51302	3.61397	16.4244	52.5742	1.11044	4.3408	7.58126	1.52433	0.100949	9.21664		0.461586	2.55028
ST05_10	1.31	3.66	16.12	54.58	1.05		3.84	5.64	1.78	0.27	10.11		98.36			1.33184	3.72102	16.3888	55.49	1.06751	3.90403	5.73404	1.80968	0.274502	10.2786		0.349876	2.7623
STR06	2.34	3.28	15.7	51.83	1.14	0	4.06	7.28	1.7	0.15	9.99		97.48			2.40049	3.36479	16.1059	53.1699	1.16947	4.16496	7.4682	1.74395	0.153878	10.2483		0.463694	3.04573
ST06_02	3.1	3.34	15.35	51.67	1.16	0	4.23	7.3	1.81	0.22	10.12		98.3			3.15361	3.39776	15.6155	52.5636	1.18006	4.30315	7.42625	1.8413	0.223805	10.295		0.47557	3.02994
ST06_03	3.27	3.43	15.57	51.83	1.01	0	4.13	7.51	1.67	0.21	9.54		98.17			3.33096	3.49394	15.8602	52.7962	1.02883	4.20699	7.64999	1.70113	0.213915	9.71784		0.482338	2.78134
ST06_04	3.12	3.43	15.72	51.58	1.15	0	4.46	7.53	1.69	0.2	9.73		98.62			3.16366	3.478	15.94	52.3018	1.16609	4.52241	7.63537	1.71365	0.202799	9.86615		0.479008	2.83673
ST06_05	3.2	3.63	15.81	52.38	1.02	0	4.03	7.69	1.68	0.2	9.53		99.16			3.22711	3.66075	15.9439	52.8237	1.02864	4.06414	7.75514	1.69423	0.201694	9.61073		0.486401	2.62534
ST06_06	3.32	3.34	15.42	52.33	1.11	0	4.3	7.35	1.79	0.18	9.79		98.94			3.35557	3.37578	15.5852	52.8906	1.12189	4.34607	7.42874	1.80918	0.181928	9.89489		0.476654	2.93114
ST06_07	2.93	5.92	18.28	50.67		0	1.38	10.28	1.03	0.18	7.3		97.97			2.99071	6.04267	18.6588	51.7199		1.40859	10.493	1.05134	0.18373	7.45126		0.562363	1.23311
ST06_07bis	2.98	5.92	18.2	50.65	0.48	0	1.19	10.9	1.12	0.12	7.77		99.32			3.0004	5.96053	18.3246	50.9968	0.483286	1.19815	10.9746	1.12767	0.120822	7.8232		0.598901	1.3125
ST06_08	2.97	5.72	18.17	50.21	0.44	0	1.17	10.89	1.03	0.12	7.4		98.11			3.02721	5.83019	18.52	51.1773	0.448476	1.19254	11.0998	1.04984	0.122312	7.54255		0.59934	1.29371
ST06_08bis	3.13	5.8	18.34	50.78	0.47	0	1.2	10.5	1.03	0.16	7.65		99.07			3.15938	5.85445	18.5122	51.2567	0.474412	1.21126	10.5986	1.03967	0.161502	7.72181		0.572519	1.31897
ST06_09	3.93	3.22	15.54	52.11	1.03	0	6.46	5.23	1.74	0.14	9.81		99.2			3.96169	3.24597	15.6653	52.5302	1.03831	6.5121	5.27218	1.75403	0.141129	9.88911		0.336551	3.04658
ST06_10	2.64	3.36	15.46	52.54	0.98	0	4.39	7.33	1.7	0.23	9.77		98.41			2.68265	3.41429	15.7098	53.3889	0.995834	4.46093	7.44843	1.72747	0.233716	9.92785		0.474127	2.90774
STR07	3.47	3.41	15.75	52.16	0.96	0	4.42	7.47	1.58	0.21	9.71		99.15			3.49975	3.43923	15.885	52.6072	0.96823	4.45789	7.53404	1.59355	0.2118	9.79324		0.474286	2.84751
ST07_02	0.76	3.37	15.91	53.32	1.29		4.06	7.54	1.85	0.2	10.2		98.5			0.771574	3.42132	16.1523	54.132	1.30964	4.12183	7.65482	1.87817	0.203046	10.3553		0.473916	3.02671
ST07_03	3.2	3.38	16.02	52.61	1.13	0	4.34	7.18	1.78	0.2	9.52		99.37			3.22029	3.40143	16.1216	52.9435	1.13716	4.36752	7.22552	1.79129	0.201268	9.58036		0.44819	2.81657
ST07_04	3.2	3.21	15.5	52.42	1.02	0	4.28	7.25	1.74	0.16	9.89		98.68			3.24281	3.25294	15.7073	53.1212	1.03364	4.33725	7.34698	1.76328	0.16214	10.0223		0.467742	3.081
ST07_05	3.29	3.21	15.59	51.9	1.11	0	4.3	7.46	1.73	0.14	9.67		98.39			3.34384	3.26253	15.8451	52.7493	1.12816	4.37036	7.58207	1.75831	0.142291	9.82823		0.478512	3.01246
ST07_06	2.43	3.89	16.13	51.84	0.94	0	3.77	8.04	1.56	0.25	9.41		98.27			2.47278	3.95848	16.414	52.7526	0.956548	3.83637	8.18154	1.58746	0.254401	9.57566		0.49845	2.41902
ST07_07	2.52	5.98	17.95	49.42	0.56	0	1.98	11.3	1.01	0.13	8.14		98.99			2.54571	6.04101	18.1331	49.9242	0.565714	2.0002	11.4153	1.02031	0.131326	8.22305		0.629526	1.3612
ST07_07bis	2.47	6.07	18.03	49.61	0.51	0	2	11.73	1.06	0.14	7.8		99.42			2.48441	6.10541	18.1352	49.8994	0.512975	2.01167	11.7984	1.06618	0.140817	7.8455		0.650582	1.28501
ST07_08	2.97	3.45	15.72	52.08	1	0	4.14	7.39	1.68	0.2	9.55		98.18			3.02506	3.51395	16.0114	53.0454	1.01854	4.21674	7.52699	1.71114	0.203707	9.72703		0.470102	2.76812
ST07_09	3.28	3.31	15.47	52.37	1.18	0	4.3	7.19	1.75	0.2	9.46		98.51			3.32961	3.36006	15.704	53.1621	1.19785	4.36504	7.29875	1.77647	0.203025	9.60309		0.464771	2.85801
ST07_10	3.28	3.45	15.5	51.98	1.03	0	4.21	7.12	1.58	0.29	9.64	0.43	98.52			3.32927	3.50183	15.7328	52.7609	1.04547	4.27324	7.22696	1.60374	0.294356	9.78482		0.459355	2.7942
STR08	3.04	3.65	15.97	51.92	0.98	0	4.1	7.71	1.64	0.09	9.58		98.69			3.08035	3.69845	16.182	52.6092	0.993008	4.15442	7.81234	1.66177	0.0911946	9.70716		0.48278	2.62466
ST08_02	2.53	3.81	16.16	52.5	0.83	0	4.46	6.75	1.6	0.16	9.89		98.68			2.56384	3.86096	16.3762	53.2023	0.841103	4.51966	6.84029	1.6214	0.16214	10.0223		0.417698	2.5958
ST08_03	2.91	3.43	15.43	52.76	1.01	0	5.26	7.26	1.76	0.16	9.31		99.3			2.93051	3.45418	15.5388	53.1319	1.01712	5.29708	7.31118	1.77241	0.161128	9.37563		0.470512	2.71429
ST08_04	2.83	3.4	15.51	52.21	1.15	0	4.15	7.49	1.77	0.2	9.85		98.55			2.87164	3.45003	15.7382	52.9782	1.16692	4.21106	7.6002	1.79604	0.202943	9.99493		0.482914	2.89706
ST08_05	3.31	3.47	16	52.82	0.96	0	4.21	7.5	1.68	0.21	9.52		99.68			3.32063	3.48114	16.0514	52.9896	0.963082	4.22352	7.52408	1.68539	0.210674	9.55056		0.46875	2.74352
ST08_06	4.14	3.53	15.81	52.71	0.96	0	5.8	3.38	1.64	0.2	9.83		98			4.22449	3.60204	16.1327	53.7857	0.979592	5.91837	3.44898	1.67347	0.204082	10.0306		0.213789	2.7847
ST08_07	3.38	3.28	15.55	52.03	1.03	0	4.21	7.49	1.7	0.15	9.78		98.61			3.42764	3.32623	15.7692	52.7634	1.04452	4.26934	7.59558	1.72396	0.152114	9.91786		0.481672	2.98171
ST08_08	2.96	3.66	15.94	52.45	1.03	0	3.89	7.52	1.65	0.24	9.39		98.74			2.99777	3.7067	16.1434	53.1193	1.04314	3.93964	7.61596	1.67106	0.243063	9.50982		0.471769	2.56557
ST08_09	3.02	3.43	15.5	51.92	0.94	0	3.96	7.47	1.73	0.19	9.57		97.74			3.08983	3.50931	15.8584	53.1205	0.961735	4.05157	7.64273	1.77	0.194393	9.79128		0.481935	2.79009
ST08_10	3.2	3.43	15.79	52.38	1.02	0	4.08	7.41	1.68	0.18	9.66		98.82			3.23821	3.47096	15.9785	53.0055	1.03218	4.12872	7.49848	1.70006	0.182149	9.77535		0.469284	2.81633
STR09	3.32	3.43	15.55	52.05	1	0	4.24	7.52	1.74	0.25	9.84		98.93			3.35591	3.4671	15.7182	52.613	1.01082	4.28586	7.60133	1.75882	0.252704	9.94643		0.483601	2.8688
ST09_02	0.15	4	17.07	55.23	1.13	0	0.44	8.57	1.64	0.22	10.17		98.63			0.152084	4.05556	17.3071	55.9972	1.1457	0.446112	8.68904	1.66278	0.223056	10.3113		0.50205	2.5425
ST09_02bis	0.18	3.96	16.96	54.9	1.07	0	0.42	8.63	1.67	0.22	9.83		97.84			0.183974	4.04742	17.3344	56.112	1.09362	0.429272	8.82052	1.70687	0.224857	10.047		0.508844	2.48232
ST09_03	3.09	3.42	15.55	52.09	1.06	0	4.2	7.48	1.75	0.25	9.9		98.78			3.12816	3.46224	15.7421	52.7333	1.07309	4.25187	7.57238	1.77161	0.253088	10.0223		0.481029	2.89474
ST09_04	3.2	3.31	15.41	52.05	1	0	3.96	7.52	1.67	0.22	9.57		97.91			3.26831	3.38066	15.7389	53.1611	1.02135	4.04453	7.68052	1.70565	0.224696	9.77428		0.487995	2.89124
ST09_05	2.81	3.53	15.62	51.98	1.06	0	4.06	7.6	1.73	0.21	9.61		98.22			2.86092	3.59397	15.9031	52.922	1.07921	4.13358	7.73773	1.76135	0.213806	9.78416		0.486556	2.72238
ST09_06	3.14	3.52	15.52	52.2	1.05	0	4.08	7.52	1.72	0.17	10.03		98.95			3.17332	3.55735	15.6847	52.7539	1.06114	4.12329	7.5998	1.73825	0.171804	10.1364		0.484536	2.84943
ST09_07	3.35	3.39	15.55	52.06	1.1	0	4.24	7.45	1.77	0.23	9.79		98.93			3.38623	3.42667	15.7182	52.6231	1.1119	4.28586	7.53058	1.78914	0.232488	9.89589		0.4791	2.88791
ST09_08	3.33	3.45	15.69	51.62	0.92	0	4.28	7.4	1.68	0.21	9.2		97.77			3.40595	3.52869	16.0479	52.7974	0.940984	4.37762	7.56878	1.71832	0.21479	9.40984		0.471638	2.66667
ST09_09	3.23	3.52	15.62	52.08	1.07		4.11	7.52	1.84	0.22	9.75		98.96			3.26395	3.55699	15.7842	52.6273	1.08124	4.15319	7.59903	1.85934	0.222312	9.85247		0.481434	2.76989
ST09_10	3.24	3.38	15.56	51.75	1	0	4.18	7.71	1.67	0.15	9.64		98.29			3.29637	3.4388	15.8307	52.6503	1.0174	4.25272	7.84413	1.69905	0.15261	9.80771		0.495501	2.85207
